# Supplementary material for: Characterization and chemical reactivity of room-temperature-stable MnIII–alkylperoxo complexes
Source: Chem Sci. 2021 Aug 20;12(38):12564–75. doi: 10.1039/d1sc01976g (PMC8494025; doi:10.1039/d1sc01976g)
Supplement: SC-012-D1SC01976G-s002 [file SC-012-D1SC01976G-s002.cif]

# Electronic Supplementary Material (ESI) for Chemical Science.
# This journal is © The Royal Society of Chemistry 2021

####################################################################### 
# 
# This file contains crystal structure data downloaded from the 
# Cambridge Structural Database (CSD) hosted by the Cambridge 
# Crystallographic Data Centre (CCDC).
# 
# Full information about CCDC data access policies and citation 
# guidelines are available at http://www.ccdc.cam.ac.uk/access/V1 
# 
# Audit and citation data items may have been added by the CCDC. 
# Please retain this information to preserve the provenance of 
# this file and to allow appropriate attribution of the data. 
# 
#######################################################################

data_q66k
_database_code_depnum_ccdc_archive 'CCDC 2048663'
loop_
_audit_author_name
_audit_author_address
'Victor W Day'
;University of Kansas
United States of America
;
_audit_update_record             
;
2020-12-07 deposited with the CCDC.	2021-08-20 downloaded from the CCDC.
;

_audit_creation_method           SHELXL-2014/7
_shelx_SHELXL_version_number     2014/7
_chemical_name_systematic        ?
_chemical_name_common            ?
_chemical_melting_point          ?
_chemical_formula_moiety         ?
_chemical_formula_sum            'C26 H26 F3 Mn N5 O5 S'
_chemical_formula_weight         632.52

loop_
_atom_type_symbol
_atom_type_description
_atom_type_scat_dispersion_real
_atom_type_scat_dispersion_imag
_atom_type_scat_source
C C 0.0181 0.0091 'International Tables Vol C Tables 4.2.6.8 and 6.1.1.4'
H H 0.0000 0.0000 'International Tables Vol C Tables 4.2.6.8 and 6.1.1.4'
N N 0.0311 0.0180 'International Tables Vol C Tables 4.2.6.8 and 6.1.1.4'
O O 0.0492 0.0322 'International Tables Vol C Tables 4.2.6.8 and 6.1.1.4'
F F 0.0727 0.0534 'International Tables Vol C Tables 4.2.6.8 and 6.1.1.4'
S S 0.3331 0.5567 'International Tables Vol C Tables 4.2.6.8 and 6.1.1.4'
Mn Mn -0.5299 2.8052 'International Tables Vol C Tables 4.2.6.8 and 6.1.1.4'

_space_group_crystal_system      orthorhombic
_space_group_IT_number           33
_space_group_name_H-M_alt        'P n a 21'
_space_group_name_Hall           'P 2c -2n'

_shelx_space_group_comment       
; 
The symmetry employed for this shelxl refinement is uniquely defined 
by the following loop, which should always be used as a source of 
symmetry information in preference to the above space-group names. 
They are only intended as comments. 
;

loop_
_space_group_symop_operation_xyz
'x, y, z'
'-x, -y, z+1/2'
'x+1/2, -y+1/2, z'
'-x+1/2, y+1/2, z+1/2'

_cell_length_a                   22.4917(5)
_cell_length_b                   10.2847(2)
_cell_length_c                   12.0025(3)
_cell_angle_alpha                90
_cell_angle_beta                 90
_cell_angle_gamma                90
_cell_volume                     2776.42(11)
_cell_formula_units_Z            4
_cell_measurement_temperature    200(2)
_cell_measurement_reflns_used    7890
_cell_measurement_theta_min      3.93
_cell_measurement_theta_max      69.95

_exptl_crystal_description       'Thin square plate'
_exptl_crystal_colour            orange
_exptl_crystal_density_meas      ?
_exptl_crystal_density_method    ?
_exptl_crystal_density_diffrn    1.513
_exptl_crystal_F_000             1300
_exptl_transmission_factor_min   ?
_exptl_transmission_factor_max   ?
_exptl_crystal_size_max          0.109
_exptl_crystal_size_mid          0.082
_exptl_crystal_size_min          0.025
_exptl_absorpt_coefficient_mu    5.158
_shelx_estimated_absorpt_T_min   0.603
_shelx_estimated_absorpt_T_max   0.882
_exptl_absorpt_correction_type   multi-scan
_exptl_absorpt_correction_T_min  0.4398
_exptl_absorpt_correction_T_max  0.7533
_exptl_absorpt_process_details   ?
_exptl_absorpt_special_details   ?
_diffrn_ambient_temperature      200(2)
_diffrn_radiation_wavelength     1.54178
_diffrn_radiation_type           CuK\a
_diffrn_source                   ?
_diffrn_measurement_device_type  'Bruker APEX-II CCD'
_diffrn_measurement_method       '\f and \w scans'
_diffrn_detector_area_resol_mean ?
_diffrn_reflns_number            16163
_diffrn_reflns_av_unetI/netI     0.0655
_diffrn_reflns_av_R_equivalents  0.0589
_diffrn_reflns_limit_h_min       -26
_diffrn_reflns_limit_h_max       23
_diffrn_reflns_limit_k_min       -12
_diffrn_reflns_limit_k_max       11
_diffrn_reflns_limit_l_min       -11
_diffrn_reflns_limit_l_max       13
_diffrn_reflns_theta_min         3.931
_diffrn_reflns_theta_max         70.211
_diffrn_reflns_theta_full        66.000
_diffrn_measured_fraction_theta_max 0.945
_diffrn_measured_fraction_theta_full 0.967
_diffrn_reflns_Laue_measured_fraction_max 0.945
_diffrn_reflns_Laue_measured_fraction_full 0.967
_diffrn_reflns_point_group_measured_fraction_max 0.944
_diffrn_reflns_point_group_measured_fraction_full 0.966
_reflns_number_total             4144
_reflns_number_gt                3826
_reflns_threshold_expression     'I > 2\s(I)'
_reflns_Friedel_coverage         0.900
_reflns_Friedel_fraction_max     0.943
_reflns_Friedel_fraction_full    0.964

_reflns_special_details          
; 
 Reflections were merged by SHELXL according to the crystal 
 class for the calculation of statistics and refinement. 
  
 _reflns_Friedel_fraction is defined as the number of unique 
 Friedel pairs measured divided by the number that would be 
 possible theoretically, ignoring centric projections and 
 systematic absences. 
;

_computing_data_collection       'Bruker APEX2'
_computing_cell_refinement       'Bruker SAINT'
_computing_data_reduction        'Bruker SAINT'
_computing_structure_solution    'SHELXS-97 (Sheldrick 2008)'
_computing_structure_refinement  'SHELXL-2014/7 (Sheldrick, 2014)'
_computing_molecular_graphics    'Bruker SHELXTL'
_computing_publication_material  'Bruker SHELXTL'
_refine_special_details          
; 
 Refined as a 2-component inversion twin. 
;
_refine_ls_structure_factor_coef Fsqd
_refine_ls_matrix_type           full
_refine_ls_weighting_scheme      calc
_refine_ls_weighting_details     
'w=1/[\s^2^(Fo^2^)+(0.0648P)^2^] where P=(Fo^2^+2Fc^2^)/3'
_atom_sites_solution_primary     ?
_atom_sites_solution_secondary   ?
_atom_sites_solution_hydrogens   mixed
_refine_ls_hydrogen_treatment    mixed
_refine_ls_extinction_method     none
_refine_ls_extinction_coef       .
_refine_ls_abs_structure_details 
; 
 Refined as an inversion twin. 
;
_refine_ls_abs_structure_Flack   0.049(8)
_chemical_absolute_configuration ?
_refine_ls_number_reflns         4144
_refine_ls_number_parameters     381
_refine_ls_number_restraints     1
_refine_ls_R_factor_all          0.0452
_refine_ls_R_factor_gt           0.0420
_refine_ls_wR_factor_ref         0.1006
_refine_ls_wR_factor_gt          0.0987
_refine_ls_goodness_of_fit_ref   1.007
_refine_ls_restrained_S_all      1.007
_refine_ls_shift/su_max          0.001
_refine_ls_shift/su_mean         0.000

loop_
_atom_site_label
_atom_site_type_symbol
_atom_site_fract_x
_atom_site_fract_y
_atom_site_fract_z
_atom_site_U_iso_or_equiv
_atom_site_adp_type
_atom_site_occupancy
_atom_site_site_symmetry_order
_atom_site_calc_flag
_atom_site_refinement_flags_posn
_atom_site_refinement_flags_adp
_atom_site_refinement_flags_occupancy
_atom_site_disorder_assembly
_atom_site_disorder_group
Mn Mn 0.70563(2) 0.61036(6) 0.51380(7) 0.02314(17) Uani 1 1 d . . . . .
O1 O 0.74874(16) 0.3949(3) 0.2230(3) 0.0426(8) Uani 1 1 d . . . . .
N1 N 0.63427(14) 0.7237(4) 0.4284(3) 0.0267(7) Uani 1 1 d . . . . .
N2 N 0.70362(12) 0.5369(3) 0.3460(3) 0.0226(7) Uani 1 1 d . . . . .
N3 N 0.78283(12) 0.4668(3) 0.5163(3) 0.0249(6) Uani 1 1 d . . . . .
N4 N 0.66561(15) 0.4113(4) 0.5751(3) 0.0272(7) Uani 1 1 d . . . . .
N5 N 0.79323(14) 0.7371(4) 0.4712(3) 0.0300(8) Uani 1 1 d . . . . .
C1 C 0.60190(19) 0.8176(4) 0.4737(4) 0.0341(9) Uani 1 1 d . . . . .
H1 H 0.6069 0.8362 0.5507 0.041 Uiso 1 1 calc R U . . .
C2 C 0.5606(2) 0.8903(5) 0.4127(5) 0.0411(12) Uani 1 1 d . . . . .
H2 H 0.5389 0.9584 0.4473 0.049 Uiso 1 1 calc R U . . .
C3 C 0.5521(2) 0.8622(5) 0.3032(5) 0.0391(10) Uani 1 1 d . . . . .
H3 H 0.5241 0.9107 0.2610 0.047 Uiso 1 1 calc R U . . .
C4 C 0.58472(16) 0.7608(4) 0.2518(4) 0.0292(9) Uani 1 1 d . . . . .
C5 C 0.57729(18) 0.7250(5) 0.1395(4) 0.0365(10) Uani 1 1 d . . . . .
H5 H 0.5506 0.7719 0.0931 0.044 Uiso 1 1 calc R U . . .
C6 C 0.60878(18) 0.6220(5) 0.0976(4) 0.0355(10) Uani 1 1 d . . . . .
H6 H 0.6024 0.5961 0.0226 0.043 Uiso 1 1 calc R U . . .
C7 C 0.65070(18) 0.5530(5) 0.1634(4) 0.0301(9) Uani 1 1 d . . . . .
H7 H 0.6713 0.4811 0.1321 0.036 Uiso 1 1 calc R U . . .
C8 C 0.66188(15) 0.5890(4) 0.2718(3) 0.0225(8) Uani 1 1 d . . . . .
C9 C 0.62668(16) 0.6930(4) 0.3192(3) 0.0248(8) Uani 1 1 d . . . . .
C10 C 0.74209(16) 0.4455(4) 0.3164(3) 0.0255(8) Uani 1 1 d . . . . .
C11 C 0.7847(2) 0.3980(5) 0.4073(4) 0.0307(10) Uani 1 1 d . . . . .
H11A H 0.7764 0.3048 0.4210 0.037 Uiso 1 1 calc R U . . .
H11B H 0.8257 0.4040 0.3780 0.037 Uiso 1 1 calc R U . . .
C12 C 0.77030(19) 0.3771(4) 0.6097(4) 0.0307(10) Uani 1 1 d . . . . .
H12A H 0.7755 0.4238 0.6811 0.037 Uiso 1 1 calc R U . . .
H12B H 0.7990 0.3042 0.6079 0.037 Uiso 1 1 calc R U . . .
C13 C 0.70788(17) 0.3237(4) 0.6032(4) 0.0268(8) Uani 1 1 d . . . . .
C14 C 0.6958(2) 0.1952(5) 0.6272(4) 0.0369(10) Uani 1 1 d . . . . .
H14 H 0.7269 0.1371 0.6474 0.044 Uiso 1 1 calc R U . . .
C15 C 0.6376(2) 0.1528(5) 0.6214(5) 0.0441(12) Uani 1 1 d . . . . .
H15 H 0.6277 0.0651 0.6378 0.053 Uiso 1 1 calc R U . . .
C16 C 0.5943(2) 0.2407(6) 0.5911(5) 0.0454(12) Uani 1 1 d . . . . .
H16 H 0.5541 0.2129 0.5844 0.054 Uiso 1 1 calc R U . . .
C17 C 0.60889(19) 0.3689(5) 0.5704(4) 0.0345(10) Uani 1 1 d . . . . .
C18 C 0.83855(17) 0.5379(5) 0.5383(4) 0.0357(11) Uani 1 1 d . . . . .
H18A H 0.8728 0.4816 0.5191 0.043 Uiso 1 1 calc R U . . .
H18B H 0.8411 0.5584 0.6187 0.043 Uiso 1 1 calc R U . . .
C19 C 0.84234(18) 0.6625(5) 0.4720(4) 0.0328(9) Uani 1 1 d . . . . .
C20 C 0.8950(2) 0.6989(6) 0.4220(5) 0.0452(12) Uani 1 1 d . . . . .
H20 H 0.9283 0.6420 0.4222 0.054 Uiso 1 1 calc R U . . .
C21 C 0.8985(3) 0.8194(6) 0.3717(5) 0.0527(15) Uani 1 1 d . . . . .
H21 H 0.9343 0.8473 0.3374 0.063 Uiso 1 1 calc R U . . .
C22 C 0.8492(3) 0.8981(5) 0.3720(4) 0.0457(13) Uani 1 1 d . . . . .
H22 H 0.8507 0.9814 0.3379 0.055 Uiso 1 1 calc R U . . .
C23 C 0.7967(2) 0.8551(5) 0.4227(4) 0.0356(10) Uani 1 1 d . . . . .
C24 C 0.56201(18) 0.4686(6) 0.5414(5) 0.0496(14) Uani 1 1 d . . . . .
H24A H 0.5710 0.5067 0.4686 0.074 Uiso 1 1 calc R U . . .
H24B H 0.5617 0.5371 0.5981 0.074 Uiso 1 1 calc R U . . .
H24C H 0.5229 0.4264 0.5388 0.074 Uiso 1 1 calc R U . . .
C25 C 0.7425(3) 0.9405(5) 0.4272(5) 0.0457(11) Uani 1 1 d . . . . .
H25A H 0.7254 0.9376 0.5022 0.069 Uiso 1 1 calc R U . . .
H25B H 0.7131 0.9094 0.3731 0.069 Uiso 1 1 calc R U . . .
H25C H 0.7538 1.0301 0.4091 0.069 Uiso 1 1 calc R U . . .
O1W O 0.69446(15) 0.6857(3) 0.6758(3) 0.0331(7) Uani 1 1 d . . . . .
H1W1 H 0.708(3) 0.753(7) 0.695(6) 0.048(18) Uiso 1 1 d . . . . .
H1W2 H 0.655(3) 0.680(6) 0.702(5) 0.041(15) Uiso 1 1 d . . . . .
S S 0.54376(4) 0.80548(11) 0.79403(10) 0.0322(2) Uani 1 1 d . . . . .
F11 F 0.4601(2) 0.6305(5) 0.7874(6) 0.1067(19) Uani 1 1 d . . . . .
F12 F 0.43046(15) 0.8224(5) 0.7514(5) 0.0944(17) Uani 1 1 d . . . . .
F13 F 0.47963(19) 0.7136(5) 0.6313(4) 0.0846(14) Uani 1 1 d . . . . .
O11 O 0.5556(2) 0.9140(4) 0.7225(4) 0.0582(11) Uani 1 1 d . . . . .
O12 O 0.58476(14) 0.6984(4) 0.7808(4) 0.0499(9) Uani 1 1 d . . . . .
O13 O 0.52887(18) 0.8381(5) 0.9058(3) 0.0601(11) Uani 1 1 d . . . . .
C26 C 0.4749(2) 0.7404(6) 0.7378(5) 0.0497(13) Uani 1 1 d . . . . .

loop_
_atom_site_aniso_label
_atom_site_aniso_U_11
_atom_site_aniso_U_22
_atom_site_aniso_U_33
_atom_site_aniso_U_23
_atom_site_aniso_U_13
_atom_site_aniso_U_12
Mn 0.0226(3) 0.0201(3) 0.0267(3) -0.0033(3) -0.0006(2) 0.0038(2)
O1 0.0510(19) 0.041(2) 0.0363(19) -0.0142(13) -0.0066(14) 0.0242(14)
N1 0.0218(16) 0.0225(19) 0.0356(19) -0.0020(13) 0.0017(12) 0.0065(13)
N2 0.0191(14) 0.0196(18) 0.0290(18) -0.0028(12) -0.0016(11) 0.0034(12)
N3 0.0172(13) 0.0267(17) 0.0308(17) 0.0007(15) -0.0010(14) 0.0008(11)
N4 0.0252(16) 0.0239(19) 0.0325(19) -0.0024(14) 0.0003(13) -0.0003(13)
N5 0.0314(18) 0.028(2) 0.0306(19) -0.0027(15) 0.0005(12) -0.0075(14)
C1 0.032(2) 0.029(2) 0.041(3) -0.0047(18) 0.0046(16) 0.0083(17)
C2 0.030(2) 0.031(3) 0.063(4) -0.002(2) 0.006(2) 0.0132(18)
C3 0.026(2) 0.034(3) 0.057(3) 0.000(2) -0.0038(19) 0.0104(18)
C4 0.0180(17) 0.029(2) 0.041(3) 0.0062(17) -0.0010(14) 0.0020(15)
C5 0.0216(18) 0.044(3) 0.044(3) 0.007(2) -0.0102(16) 0.0001(18)
C6 0.027(2) 0.047(3) 0.033(3) -0.0047(17) -0.0081(16) -0.0005(18)
C7 0.0230(19) 0.032(2) 0.035(2) -0.0053(17) -0.0036(14) -0.0025(16)
C8 0.0190(17) 0.0193(19) 0.029(2) -0.0007(14) 0.0004(13) 0.0005(14)
C9 0.0189(16) 0.023(2) 0.032(2) 0.0005(15) -0.0008(13) -0.0001(14)
C10 0.0255(18) 0.024(2) 0.026(2) -0.0038(14) -0.0003(13) 0.0042(15)
C11 0.029(2) 0.030(3) 0.034(3) -0.0031(16) -0.0012(16) 0.0128(17)
C12 0.028(2) 0.031(3) 0.033(3) 0.0032(16) -0.0060(16) 0.0028(17)
C13 0.030(2) 0.020(2) 0.031(2) 0.0014(15) 0.0017(14) 0.0011(15)
C14 0.040(2) 0.022(2) 0.048(3) 0.0006(19) 0.0043(19) 0.0043(17)
C15 0.043(3) 0.023(3) 0.066(4) -0.001(2) 0.007(2) -0.007(2)
C16 0.029(2) 0.040(3) 0.068(4) -0.003(2) 0.0047(19) -0.011(2)
C17 0.025(2) 0.036(3) 0.043(3) -0.0053(19) 0.0028(16) -0.0011(17)
C18 0.0205(18) 0.037(3) 0.050(3) 0.0050(18) -0.0042(15) -0.0021(17)
C19 0.026(2) 0.035(3) 0.037(2) -0.0003(18) -0.0017(15) -0.0075(17)
C20 0.029(2) 0.054(4) 0.053(3) -0.002(2) 0.0048(19) -0.009(2)
C21 0.049(3) 0.060(4) 0.049(4) 0.000(2) 0.011(2) -0.025(3)
C22 0.066(3) 0.037(3) 0.034(3) 0.0009(19) 0.005(2) -0.019(2)
C23 0.049(3) 0.027(3) 0.031(3) -0.0049(18) 0.0009(17) -0.0105(19)
C24 0.022(2) 0.044(3) 0.083(4) 0.003(3) -0.001(2) 0.0008(19)
C25 0.065(3) 0.025(3) 0.047(3) 0.0026(19) 0.002(2) 0.002(2)
O1W 0.0362(16) 0.0276(18) 0.0355(18) -0.0129(13) 0.0073(12) -0.0089(13)
S 0.0234(4) 0.0354(6) 0.0376(6) -0.0034(4) 0.0030(3) 0.0022(4)
F11 0.076(3) 0.087(3) 0.158(5) 0.027(3) -0.008(3) -0.046(3)
F12 0.0344(17) 0.116(4) 0.133(4) -0.046(3) -0.019(2) 0.026(2)
F13 0.081(3) 0.097(4) 0.076(3) -0.034(2) -0.033(2) 0.015(2)
O11 0.070(3) 0.034(2) 0.071(3) 0.0061(19) 0.029(2) -0.0025(18)
O12 0.0302(15) 0.050(2) 0.070(3) -0.0045(17) 0.0029(15) 0.0133(15)
O13 0.057(2) 0.084(3) 0.039(2) -0.0113(19) -0.0044(16) 0.019(2)
C26 0.034(2) 0.060(4) 0.055(4) -0.007(2) -0.005(2) -0.001(2)

_geom_special_details            
; 
 All esds (except the esd in the dihedral angle between two l.s. planes) 
 are estimated using the full covariance matrix.  The cell esds are taken 
 into account individually in the estimation of esds in distances, angles 
 and torsion angles; correlations between esds in cell parameters are only 
 used when they are defined by crystal symmetry.  An approximate (isotropic) 
 treatment of cell esds is used for estimating esds involving l.s. planes. 
;

loop_
_geom_bond_atom_site_label_1
_geom_bond_atom_site_label_2
_geom_bond_distance
_geom_bond_site_symmetry_2
_geom_bond_publ_flag
Mn O1W 2.108(3) . ?
Mn N2 2.152(4) . ?
Mn N1 2.233(3) . ?
Mn N3 2.280(3) . ?
Mn N4 2.354(4) . ?
Mn N5 2.417(3) . ?
O1 C10 1.246(5) . ?
N1 C1 1.326(5) . ?
N1 C9 1.359(6) . ?
N2 C10 1.326(5) . ?
N2 C8 1.401(5) . ?
N3 C18 1.475(5) . ?
N3 C12 1.479(6) . ?
N3 C11 1.487(6) . ?
N4 C17 1.349(6) . ?
N4 C13 1.352(6) . ?
N5 C19 1.345(6) . ?
N5 C23 1.348(7) . ?
C1 C2 1.399(7) . ?
C1 H1 0.9500 . ?
C2 C3 1.359(8) . ?
C2 H2 0.9500 . ?
C3 C4 1.417(6) . ?
C3 H3 0.9500 . ?
C4 C5 1.407(7) . ?
C4 C9 1.426(6) . ?
C5 C6 1.370(7) . ?
C5 H5 0.9500 . ?
C6 C7 1.419(6) . ?
C6 H6 0.9500 . ?
C7 C8 1.376(6) . ?
C7 H7 0.9500 . ?
C8 C9 1.447(5) . ?
C10 C11 1.532(6) . ?
C11 H11A 0.9900 . ?
C11 H11B 0.9900 . ?
C12 C13 1.509(6) . ?
C12 H12A 0.9900 . ?
C12 H12B 0.9900 . ?
C13 C14 1.380(6) . ?
C14 C15 1.382(7) . ?
C14 H14 0.9500 . ?
C15 C16 1.378(8) . ?
C15 H15 0.9500 . ?
C16 C17 1.382(8) . ?
C16 H16 0.9500 . ?
C17 C24 1.511(7) . ?
C18 C19 1.512(7) . ?
C18 H18A 0.9900 . ?
C18 H18B 0.9900 . ?
C19 C20 1.380(6) . ?
C20 C21 1.381(9) . ?
C20 H20 0.9500 . ?
C21 C22 1.372(9) . ?
C21 H21 0.9500 . ?
C22 C23 1.401(7) . ?
C22 H22 0.9500 . ?
C23 C25 1.502(7) . ?
C24 H24A 0.9800 . ?
C24 H24B 0.9800 . ?
C24 H24C 0.9800 . ?
C25 H25A 0.9800 . ?
C25 H25B 0.9800 . ?
C25 H25C 0.9800 . ?
O1W H1W1 0.79(8) . ?
O1W H1W2 0.94(6) . ?
S O13 1.422(4) . ?
S O11 1.433(4) . ?
S O12 1.445(4) . ?
S C26 1.818(5) . ?
F11 C26 1.320(8) . ?
F12 C26 1.318(7) . ?
F13 C26 1.312(7) . ?

loop_
_geom_angle_atom_site_label_1
_geom_angle_atom_site_label_2
_geom_angle_atom_site_label_3
_geom_angle
_geom_angle_site_symmetry_1
_geom_angle_site_symmetry_3
_geom_angle_publ_flag
O1W Mn N2 171.87(12) . . ?
O1W Mn N1 98.38(14) . . ?
N2 Mn N1 74.84(12) . . ?
O1W Mn N3 108.49(14) . . ?
N2 Mn N3 78.50(13) . . ?
N1 Mn N3 153.08(15) . . ?
O1W Mn N4 89.20(13) . . ?
N2 Mn N4 88.82(13) . . ?
N1 Mn N4 108.83(13) . . ?
N3 Mn N4 73.97(12) . . ?
O1W Mn N5 95.38(13) . . ?
N2 Mn N5 90.49(13) . . ?
N1 Mn N5 101.96(13) . . ?
N3 Mn N5 74.41(12) . . ?
N4 Mn N5 147.85(13) . . ?
C1 N1 C9 119.7(4) . . ?
C1 N1 Mn 125.9(3) . . ?
C9 N1 Mn 114.3(3) . . ?
C10 N2 C8 122.6(3) . . ?
C10 N2 Mn 119.0(3) . . ?
C8 N2 Mn 118.4(2) . . ?
C18 N3 C12 109.6(3) . . ?
C18 N3 C11 111.7(3) . . ?
C12 N3 C11 112.0(3) . . ?
C18 N3 Mn 109.2(3) . . ?
C12 N3 Mn 105.6(2) . . ?
C11 N3 Mn 108.6(2) . . ?
C17 N4 C13 117.4(4) . . ?
C17 N4 Mn 129.0(3) . . ?
C13 N4 Mn 112.8(3) . . ?
C19 N5 C23 118.0(4) . . ?
C19 N5 Mn 111.1(3) . . ?
C23 N5 Mn 128.6(3) . . ?
N1 C1 C2 122.6(5) . . ?
N1 C1 H1 118.7 . . ?
C2 C1 H1 118.7 . . ?
C3 C2 C1 119.1(4) . . ?
C3 C2 H2 120.4 . . ?
C1 C2 H2 120.4 . . ?
C2 C3 C4 120.3(4) . . ?
C2 C3 H3 119.8 . . ?
C4 C3 H3 119.8 . . ?
C5 C4 C3 123.3(4) . . ?
C5 C4 C9 119.6(4) . . ?
C3 C4 C9 117.1(4) . . ?
C6 C5 C4 119.5(4) . . ?
C6 C5 H5 120.2 . . ?
C4 C5 H5 120.2 . . ?
C5 C6 C7 121.7(4) . . ?
C5 C6 H6 119.1 . . ?
C7 C6 H6 119.1 . . ?
C8 C7 C6 120.8(4) . . ?
C8 C7 H7 119.6 . . ?
C6 C7 H7 119.6 . . ?
C7 C8 N2 128.4(4) . . ?
C7 C8 C9 118.1(4) . . ?
N2 C8 C9 113.5(3) . . ?
N1 C9 C4 121.1(4) . . ?
N1 C9 C8 118.9(3) . . ?
C4 C9 C8 120.0(4) . . ?
O1 C10 N2 128.0(4) . . ?
O1 C10 C11 115.7(3) . . ?
N2 C10 C11 116.4(3) . . ?
N3 C11 C10 117.2(3) . . ?
N3 C11 H11A 108.0 . . ?
C10 C11 H11A 108.0 . . ?
N3 C11 H11B 108.0 . . ?
C10 C11 H11B 108.0 . . ?
H11A C11 H11B 107.2 . . ?
N3 C12 C13 111.4(3) . . ?
N3 C12 H12A 109.3 . . ?
C13 C12 H12A 109.3 . . ?
N3 C12 H12B 109.3 . . ?
C13 C12 H12B 109.3 . . ?
H12A C12 H12B 108.0 . . ?
N4 C13 C14 123.5(4) . . ?
N4 C13 C12 115.1(4) . . ?
C14 C13 C12 121.3(4) . . ?
C13 C14 C15 118.5(4) . . ?
C13 C14 H14 120.8 . . ?
C15 C14 H14 120.8 . . ?
C16 C15 C14 118.5(5) . . ?
C16 C15 H15 120.8 . . ?
C14 C15 H15 120.8 . . ?
C15 C16 C17 120.3(4) . . ?
C15 C16 H16 119.8 . . ?
C17 C16 H16 119.8 . . ?
N4 C17 C16 121.7(4) . . ?
N4 C17 C24 116.8(4) . . ?
C16 C17 C24 121.5(4) . . ?
N3 C18 C19 112.0(3) . . ?
N3 C18 H18A 109.2 . . ?
C19 C18 H18A 109.2 . . ?
N3 C18 H18B 109.2 . . ?
C19 C18 H18B 109.2 . . ?
H18A C18 H18B 107.9 . . ?
N5 C19 C20 123.2(5) . . ?
N5 C19 C18 116.2(4) . . ?
C20 C19 C18 120.5(4) . . ?
C19 C20 C21 118.8(5) . . ?
C19 C20 H20 120.6 . . ?
C21 C20 H20 120.6 . . ?
C22 C21 C20 118.9(5) . . ?
C22 C21 H21 120.6 . . ?
C20 C21 H21 120.6 . . ?
C21 C22 C23 119.7(5) . . ?
C21 C22 H22 120.1 . . ?
C23 C22 H22 120.1 . . ?
N5 C23 C22 121.4(5) . . ?
N5 C23 C25 117.7(4) . . ?
C22 C23 C25 121.0(5) . . ?
C17 C24 H24A 109.5 . . ?
C17 C24 H24B 109.5 . . ?
H24A C24 H24B 109.5 . . ?
C17 C24 H24C 109.5 . . ?
H24A C24 H24C 109.5 . . ?
H24B C24 H24C 109.5 . . ?
C23 C25 H25A 109.5 . . ?
C23 C25 H25B 109.5 . . ?
H25A C25 H25B 109.5 . . ?
C23 C25 H25C 109.5 . . ?
H25A C25 H25C 109.5 . . ?
H25B C25 H25C 109.5 . . ?
Mn O1W H1W1 123(5) . . ?
Mn O1W H1W2 113(4) . . ?
H1W1 O1W H1W2 108(6) . . ?
O13 S O11 115.2(3) . . ?
O13 S O12 115.7(3) . . ?
O11 S O12 114.2(3) . . ?
O13 S C26 103.7(3) . . ?
O11 S C26 102.8(3) . . ?
O12 S C26 102.9(3) . . ?
F13 C26 F12 108.5(5) . . ?
F13 C26 F11 106.2(6) . . ?
F12 C26 F11 107.6(5) . . ?
F13 C26 S 111.7(4) . . ?
F12 C26 S 111.4(4) . . ?
F11 C26 S 111.3(4) . . ?

loop_
_geom_torsion_atom_site_label_1
_geom_torsion_atom_site_label_2
_geom_torsion_atom_site_label_3
_geom_torsion_atom_site_label_4
_geom_torsion
_geom_torsion_site_symmetry_1
_geom_torsion_site_symmetry_2
_geom_torsion_site_symmetry_3
_geom_torsion_site_symmetry_4
_geom_torsion_publ_flag
C9 N1 C1 C2 -1.8(7) . . . . ?
Mn N1 C1 C2 175.6(3) . . . . ?
N1 C1 C2 C3 1.6(7) . . . . ?
C1 C2 C3 C4 -0.2(7) . . . . ?
C2 C3 C4 C5 178.7(5) . . . . ?
C2 C3 C4 C9 -0.9(7) . . . . ?
C3 C4 C5 C6 -177.1(5) . . . . ?
C9 C4 C5 C6 2.5(6) . . . . ?
C4 C5 C6 C7 -2.5(7) . . . . ?
C5 C6 C7 C8 -1.1(7) . . . . ?
C6 C7 C8 N2 -176.3(4) . . . . ?
C6 C7 C8 C9 4.4(6) . . . . ?
C10 N2 C8 C7 4.2(6) . . . . ?
Mn N2 C8 C7 -176.5(3) . . . . ?
C10 N2 C8 C9 -176.5(3) . . . . ?
Mn N2 C8 C9 2.8(4) . . . . ?
C1 N1 C9 C4 0.6(6) . . . . ?
Mn N1 C9 C4 -177.1(3) . . . . ?
C1 N1 C9 C8 -179.2(4) . . . . ?
Mn N1 C9 C8 3.1(4) . . . . ?
C5 C4 C9 N1 -178.9(4) . . . . ?
C3 C4 C9 N1 0.7(6) . . . . ?
C5 C4 C9 C8 0.8(6) . . . . ?
C3 C4 C9 C8 -179.5(4) . . . . ?
C7 C8 C9 N1 175.5(4) . . . . ?
N2 C8 C9 N1 -3.9(5) . . . . ?
C7 C8 C9 C4 -4.3(6) . . . . ?
N2 C8 C9 C4 176.3(3) . . . . ?
C8 N2 C10 O1 1.8(7) . . . . ?
Mn N2 C10 O1 -177.5(4) . . . . ?
C8 N2 C10 C11 -179.7(4) . . . . ?
Mn N2 C10 C11 1.0(5) . . . . ?
C18 N3 C11 C10 -113.7(4) . . . . ?
C12 N3 C11 C10 122.9(4) . . . . ?
Mn N3 C11 C10 6.7(4) . . . . ?
O1 C10 C11 N3 173.1(4) . . . . ?
N2 C10 C11 N3 -5.6(6) . . . . ?
C18 N3 C12 C13 167.8(4) . . . . ?
C11 N3 C12 C13 -67.6(4) . . . . ?
Mn N3 C12 C13 50.4(4) . . . . ?
C17 N4 C13 C14 -0.2(7) . . . . ?
Mn N4 C13 C14 -171.1(4) . . . . ?
C17 N4 C13 C12 -178.7(4) . . . . ?
Mn N4 C13 C12 10.4(5) . . . . ?
N3 C12 C13 N4 -42.1(5) . . . . ?
N3 C12 C13 C14 139.4(4) . . . . ?
N4 C13 C14 C15 0.7(8) . . . . ?
C12 C13 C14 C15 179.1(5) . . . . ?
C13 C14 C15 C16 0.4(8) . . . . ?
C14 C15 C16 C17 -1.9(8) . . . . ?
C13 N4 C17 C16 -1.3(7) . . . . ?
Mn N4 C17 C16 167.8(4) . . . . ?
C13 N4 C17 C24 178.7(4) . . . . ?
Mn N4 C17 C24 -12.1(6) . . . . ?
C15 C16 C17 N4 2.4(8) . . . . ?
C15 C16 C17 C24 -177.6(5) . . . . ?
C12 N3 C18 C19 -158.6(4) . . . . ?
C11 N3 C18 C19 76.6(5) . . . . ?
Mn N3 C18 C19 -43.4(5) . . . . ?
C23 N5 C19 C20 -2.6(7) . . . . ?
Mn N5 C19 C20 161.6(4) . . . . ?
C23 N5 C19 C18 173.3(4) . . . . ?
Mn N5 C19 C18 -22.4(5) . . . . ?
N3 C18 C19 N5 45.7(6) . . . . ?
N3 C18 C19 C20 -138.2(5) . . . . ?
N5 C19 C20 C21 2.2(8) . . . . ?
C18 C19 C20 C21 -173.6(5) . . . . ?
C19 C20 C21 C22 -0.8(8) . . . . ?
C20 C21 C22 C23 -0.1(8) . . . . ?
C19 N5 C23 C22 1.6(7) . . . . ?
Mn N5 C23 C22 -159.5(4) . . . . ?
C19 N5 C23 C25 -177.1(4) . . . . ?
Mn N5 C23 C25 21.9(6) . . . . ?
C21 C22 C23 N5 -0.3(8) . . . . ?
C21 C22 C23 C25 178.3(5) . . . . ?
O13 S C26 F13 175.4(5) . . . . ?
O11 S C26 F13 55.2(5) . . . . ?
O12 S C26 F13 -63.7(5) . . . . ?
O13 S C26 F12 53.9(6) . . . . ?
O11 S C26 F12 -66.3(5) . . . . ?
O12 S C26 F12 174.8(5) . . . . ?
O13 S C26 F11 -66.0(5) . . . . ?
O11 S C26 F11 173.7(5) . . . . ?
O12 S C26 F11 54.8(5) . . . . ?

loop_
_geom_hbond_atom_site_label_D
_geom_hbond_atom_site_label_H
_geom_hbond_atom_site_label_A
_geom_hbond_distance_DH
_geom_hbond_distance_HA
_geom_hbond_distance_DA
_geom_hbond_angle_DHA
_geom_hbond_site_symmetry_A
C1 H1 O11 0.95 2.50 3.314(7) 144.4 .
C2 H2 O13 0.95 2.64 3.444(6) 143.1 2_674
C7 H7 O1 0.95 2.24 2.832(5) 119.7 .
C24 H24A N1 0.98 2.69 3.372(7) 127.0 .
C24 H24B F13 0.98 2.62 3.308(7) 127.6 .
C25 H25B N1 0.98 2.69 3.301(7) 120.8 .
O1W H1W1 O1 0.79(8) 1.79(7) 2.565(4) 168(6) 4_655
O1W H1W2 O12 0.94(6) 1.86(6) 2.774(5) 165(5) .

_refine_diff_density_max         0.864
_refine_diff_density_min         -0.420
_refine_diff_density_rms         0.077

_shelx_res_file                  
; 
  
    q66k.res created by SHELXL-2014/7 
  
  
TITL [Mn(C25H24N5O)(H2O)][O3SCF3] 
CELL  1.54178  22.4917  10.2847  12.0025   90.000   90.000   90.000 
ZERR    4.000   0.0005   0.0002   0.0003    0.000    0.000    0.000 
LATT -1 
SYMM -X, -Y, 1/2+Z 
SYMM 1/2+X, 1/2-Y, Z 
SYMM 1/2-X, 1/2+Y, 1/2+Z 
SFAC C H N O F S MN 
UNIT 104 104 20 20 12 4 4 
TEMP -73.16 
SIZE 0.025 0.082 0.109 
L.S. 10 
ACTA 132. 
WPDB -2 
FMAP -2 
PLAN 20 
BOND $H 
CONF 
HTAB C1 O11 
EQIV $1 -x+1, -y+2, z-1/2 
HTAB C2 O13_$1 
HTAB C7 O1 
HTAB C24 N1 
HTAB C24 F13 
HTAB C25 N1 
EQIV $2 -x+3/2, y+1/2, z+1/2 
HTAB O1W O1_$2 
HTAB O1W O12 
  
HTAB 
TWIN -1 0 0  0 -1 0  0 0 -1 
WGHT    0.064800 
BASF   0.04851 
FVAR       0.37416 
MN    7    0.705627    0.610356    0.513803    11.00000    0.02264    0.02011 = 
         0.02668   -0.00328   -0.00057    0.00381 
O1    4    0.748742    0.394882    0.222964    11.00000    0.05095    0.04063 = 
         0.03632   -0.01419   -0.00663    0.02418 
N1    3    0.634269    0.723719    0.428393    11.00000    0.02185    0.02253 = 
         0.03559   -0.00199    0.00173    0.00652 
N2    3    0.703619    0.536916    0.345960    11.00000    0.01906    0.01961 = 
         0.02898   -0.00277   -0.00165    0.00337 
N3    3    0.782833    0.466753    0.516257    11.00000    0.01724    0.02667 = 
         0.03075    0.00069   -0.00100    0.00077 
N4    3    0.665609    0.411281    0.575116    11.00000    0.02520    0.02385 = 
         0.03255   -0.00240    0.00034   -0.00026 
N5    3    0.793227    0.737121    0.471219    11.00000    0.03143    0.02786 = 
         0.03062   -0.00275    0.00051   -0.00752 
C1    1    0.601901    0.817554    0.473702    11.00000    0.03184    0.02931 = 
         0.04114   -0.00474    0.00461    0.00825 
AFIX  43 
H1    2    0.606932    0.836173    0.550652    11.00000   -1.20000 
AFIX   0 
C2    1    0.560620    0.890263    0.412684    11.00000    0.02983    0.03067 = 
         0.06288   -0.00193    0.00633    0.01315 
AFIX  43 
H2    2    0.538865    0.958351    0.447308    11.00000   -1.20000 
AFIX   0 
C3    1    0.552068    0.862171    0.303242    11.00000    0.02610    0.03424 = 
         0.05700    0.00029   -0.00378    0.01038 
AFIX  43 
H3    2    0.524062    0.910704    0.261039    11.00000   -1.20000 
AFIX   0 
C4    1    0.584718    0.760842    0.251762    11.00000    0.01802    0.02880 = 
         0.04065    0.00621   -0.00097    0.00200 
C5    1    0.577290    0.724984    0.139528    11.00000    0.02159    0.04369 = 
         0.04407    0.00726   -0.01023    0.00009 
AFIX  43 
H5    2    0.550621    0.771854    0.093115    11.00000   -1.20000 
AFIX   0 
C6    1    0.608781    0.622010    0.097630    11.00000    0.02656    0.04706 = 
         0.03298   -0.00466   -0.00811   -0.00052 
AFIX  43 
H6    2    0.602400    0.596086    0.022608    11.00000   -1.20000 
AFIX   0 
C7    1    0.650699    0.553018    0.163361    11.00000    0.02302    0.03203 = 
         0.03517   -0.00527   -0.00364   -0.00252 
AFIX  43 
H7    2    0.671288    0.481073    0.132125    11.00000   -1.20000 
AFIX   0 
C8    1    0.661883    0.589040    0.271750    11.00000    0.01899    0.01929 = 
         0.02922   -0.00069    0.00042    0.00053 
C9    1    0.626682    0.692962    0.319211    11.00000    0.01885    0.02316 = 
         0.03224    0.00050   -0.00081   -0.00006 
C10   1    0.742091    0.445483    0.316430    11.00000    0.02550    0.02446 = 
         0.02642   -0.00378   -0.00029    0.00423 
C11   1    0.784682    0.397953    0.407336    11.00000    0.02883    0.02961 = 
         0.03370   -0.00312   -0.00123    0.01280 
AFIX  23 
H11A  2    0.776367    0.304790    0.421047    11.00000   -1.20000 
H11B  2    0.825717    0.404039    0.377958    11.00000   -1.20000 
AFIX   0 
C12   1    0.770299    0.377066    0.609653    11.00000    0.02800    0.03101 = 
         0.03304    0.00317   -0.00600    0.00283 
AFIX  23 
H12A  2    0.775523    0.423787    0.681101    11.00000   -1.20000 
H12B  2    0.799043    0.304196    0.607864    11.00000   -1.20000 
AFIX   0 
C13   1    0.707877    0.323735    0.603201    11.00000    0.03017    0.01965 = 
         0.03059    0.00136    0.00167    0.00106 
C14   1    0.695845    0.195176    0.627245    11.00000    0.04031    0.02239 = 
         0.04807    0.00059    0.00433    0.00433 
AFIX  43 
H14   2    0.726887    0.137111    0.647382    11.00000   -1.20000 
AFIX   0 
C15   1    0.637601    0.152808    0.621362    11.00000    0.04264    0.02346 = 
         0.06629   -0.00101    0.00658   -0.00701 
AFIX  43 
H15   2    0.627676    0.065103    0.637820    11.00000   -1.20000 
AFIX   0 
C16   1    0.594271    0.240671    0.591087    11.00000    0.02861    0.03990 = 
         0.06762   -0.00316    0.00469   -0.01053 
AFIX  43 
H16   2    0.554142    0.212938    0.584378    11.00000   -1.20000 
AFIX   0 
C17   1    0.608892    0.368939    0.570431    11.00000    0.02504    0.03552 = 
         0.04298   -0.00530    0.00278   -0.00107 
C18   1    0.838546    0.537863    0.538294    11.00000    0.02052    0.03688 = 
         0.04963    0.00500   -0.00424   -0.00211 
AFIX  23 
H18A  2    0.872769    0.481627    0.519098    11.00000   -1.20000 
H18B  2    0.841050    0.558422    0.618737    11.00000   -1.20000 
AFIX   0 
C19   1    0.842335    0.662531    0.471980    11.00000    0.02612    0.03495 = 
         0.03738   -0.00032   -0.00172   -0.00749 
C20   1    0.895023    0.698862    0.421973    11.00000    0.02902    0.05398 = 
         0.05268   -0.00151    0.00478   -0.00871 
AFIX  43 
H20   2    0.928312    0.642010    0.422152    11.00000   -1.20000 
AFIX   0 
C21   1    0.898469    0.819379    0.371667    11.00000    0.04921    0.05968 = 
         0.04922    0.00024    0.01149   -0.02531 
AFIX  43 
H21   2    0.934340    0.847334    0.337423    11.00000   -1.20000 
AFIX   0 
C22   1    0.849199    0.898074    0.371981    11.00000    0.06585    0.03740 = 
         0.03383    0.00086    0.00497   -0.01922 
AFIX  43 
H22   2    0.850701    0.981382    0.337907    11.00000   -1.20000 
AFIX   0 
C23   1    0.796683    0.855069    0.422746    11.00000    0.04891    0.02720 = 
         0.03057   -0.00486    0.00089   -0.01048 
C24   1    0.562009    0.468558    0.541443    11.00000    0.02156    0.04431 = 
         0.08283    0.00305   -0.00101    0.00084 
AFIX 137 
H24A  2    0.570994    0.506732    0.468551    11.00000   -1.50000 
H24B  2    0.561674    0.537116    0.598146    11.00000   -1.50000 
H24C  2    0.522949    0.426445    0.538829    11.00000   -1.50000 
AFIX   0 
C25   1    0.742538    0.940460    0.427165    11.00000    0.06490    0.02484 = 
         0.04730    0.00259    0.00245    0.00161 
AFIX 137 
H25A  2    0.725404    0.937551    0.502196    11.00000   -1.50000 
H25B  2    0.713135    0.909441    0.373087    11.00000   -1.50000 
H25C  2    0.753755    1.030087    0.409093    11.00000   -1.50000 
AFIX   0 
O1W   4    0.694459    0.685730    0.675765    11.00000    0.03624    0.02759 = 
         0.03553   -0.01292    0.00733   -0.00893 
H1W1  2    0.707613    0.753280    0.695007    11.00000    0.04768 
H1W2  2    0.655188    0.679951    0.701962    11.00000    0.04126 
S     6    0.543757    0.805484    0.794027    11.00000    0.02344    0.03540 = 
         0.03764   -0.00339    0.00300    0.00223 
F11   5    0.460109    0.630470    0.787362    11.00000    0.07558    0.08672 = 
         0.15779    0.02669   -0.00785   -0.04591 
F12   5    0.430461    0.822428    0.751446    11.00000    0.03440    0.11563 = 
         0.13329   -0.04592   -0.01939    0.02591 
F13   5    0.479632    0.713559    0.631317    11.00000    0.08119    0.09710 = 
         0.07560   -0.03369   -0.03340    0.01544 
O11   4    0.555561    0.913955    0.722468    11.00000    0.06960    0.03434 = 
         0.07066    0.00608    0.02851   -0.00253 
O12   4    0.584755    0.698430    0.780818    11.00000    0.03016    0.04953 = 
         0.06995   -0.00447    0.00294    0.01329 
O13   4    0.528872    0.838114    0.905752    11.00000    0.05743    0.08361 = 
         0.03912   -0.01127   -0.00440    0.01907 
C26   1    0.474879    0.740389    0.737803    11.00000    0.03418    0.05980 = 
         0.05513   -0.00728   -0.00473   -0.00076 
  
HKLF 4 
  
REM  [Mn(C25H24N5O)(H2O)][O3SCF3] 
REM R1 =  0.0420 for    3826 Fo > 4sig(Fo)  and  0.0452 for all    4144 data 
REM    381 parameters refined using      1 restraints 
  
END 
  
WGHT      0.0668      0.0000 
  
REM Instructions for potential hydrogen bonds 
HTAB C1 O11 
HTAB C2 O13_$1 
HTAB C7 O1 
HTAB C24 N1 
HTAB C24 F13 
HTAB C25 N1 
HTAB O1W O1_$2 
HTAB O1W S 
HTAB O1W O12 
  
REM Highest difference peak  0.864,  deepest hole -0.420,  1-sigma level  0.077 
Q1    1   0.7462  0.6121  0.5160  11.00000  0.05    0.86 
Q2    1   0.6664  0.6103  0.5150  11.00000  0.05    0.66 
Q3    1   0.5831  0.8036  0.7984  11.00000  0.05    0.60 
Q4    1   0.5039  0.8024  0.7969  11.00000  0.05    0.43 
Q5    1   0.6828  0.5517  0.5017  11.00000  0.05   -0.42 
Q6    1   0.7296  0.5432  0.5117  11.00000  0.05   -0.38 
Q7    1   0.5919  0.7010  0.3086  11.00000  0.05    0.31 
Q8    1   0.5136  0.8649  0.2928  11.00000  0.05    0.31 
Q9    1   0.8053  0.5970  0.4280  11.00000  0.05   -0.30 
Q10   1   0.6763  0.6751  0.5184  11.00000  0.05   -0.29 
Q11   1   0.7727  0.5199  0.3342  11.00000  0.05   -0.28 
Q12   1   0.9958  0.8976  0.2302  11.00000  0.05    0.27 
Q13   1   0.6223  0.7024  0.7813  11.00000  0.05    0.27 
Q14   1   0.7318  0.6800  0.5170  11.00000  0.05   -0.27 
Q15   1   0.7241  0.5572  0.7563  11.00000  0.05   -0.27 
Q16   1   0.6992  0.4153  0.5586  11.00000  0.05    0.26 
Q17   1   0.5523  0.7765  0.2688  11.00000  0.05    0.26 
Q18   1   0.5442  0.8808  0.7439  11.00000  0.05    0.26 
Q19   1   0.6190  0.7577  0.2609  11.00000  0.05    0.26 
Q20   1   0.7958  0.5516  0.5300  11.00000  0.05    0.26 
;
_shelx_res_checksum              39494

_shelx_hkl_file                  
; 
   0   1   0   -8.70    0.30 
   0   2   0 5732.93  438.26 
   0   3   0   -0.30    0.90 
   0   4   0 2273.17  173.98 
   0   5   0   -0.90    2.30 
   0   6   0  126.49   12.10 
   0   7   0    1.10    3.80 
   0   8   0   14.80    5.70 
   0  -9   0    0.30    3.30 
   0 -10   0  210.98   18.10 
   0 -11   0   -0.80    3.20 
   0   0   1    1.20    0.40 
   0  -1   1  727.63   54.99 
   0   1  -1  701.83   54.79 
   0   2   1   -0.30    1.10 
   0   2  -1    0.00    0.60 
   0   4   1   -1.40    1.40 
   0   5   1  121.89   11.30 
   0   5   1  122.69   10.70 
   0   6   1   -0.30    2.80 
   0   6  -1   -1.50    2.70 
   0   7   1  287.17   25.20 
   0   8   1   -2.40    4.50 
   0  -9   1  203.98   17.20 
   0  -9  -1  195.58   16.90 
   0 -10   1   -0.90    3.60 
   0 -11   1   98.59   10.00 
   0 -12   1    0.80    2.30 
   0   0   2   63.09    5.40 
   0   1   2    0.00    1.00 
   0  -1   2    0.00    0.90 
   0   1  -2   -0.80    0.50 
   0  -1   2    0.20    0.70 
   0  -2   2 1202.68   99.39 
   0   2   2 1350.36   99.39 
   0   2  -2 1334.67   98.99 
   0   3   2   -0.40    1.20 
   0  -3   2    0.30    1.40 
   0   4   2  132.99   11.30 
   0   4   2  132.39   11.80 
   0   5   2    0.50    2.60 
   0   5   2   -0.10    2.00 
   0   5  -2    0.80    2.00 
   0   6   2  138.89   13.50 
   0   7   2    1.00    4.30 
   0   8   2  512.15   43.10 
   0   9   2   -1.90    5.10 
   0  -9   2    0.50    3.40 
   0 -10   2    6.40    3.90 
   0 -11   2   -0.90    3.10 
   0 -12   2   17.40    3.30 
   0   0   3   -0.20    1.30 
   0   1   3 9040.20  689.43 
   0   1  -3 8972.00  688.63 
   0   2  -3   -0.80    0.80 
   0  -2   3   -0.10    0.90 
   0   2   3   -0.50    1.30 
   0   3   3    5.20    1.90 
   0   4   3   -0.40    1.80 
   0   4   3    1.10    2.50 
   0   5   3  129.29   12.50 
   0   5   3  123.89   11.50 
   0   6   3   -0.50    2.40 
   0   6   3   -0.10    3.50 
   0   7   3  205.68   19.60 
   0  -8   3    0.60    3.10 
   0   8   3   -1.80    5.20 
   0  -9   3   24.30    4.90 
   0   9   3   20.90    7.50 
   0 -10   3    2.20    3.80 
   0 -11   3   21.70    4.00 
   0 -12   3   -0.30    2.10 
   0   0   4  797.22   61.59 
   0   1   4    1.60    1.50 
   0   1  -4    2.10    1.00 
   0  -1   4    1.40    1.40 
   0   2   4  355.16   28.20 
   0   3   4    0.30    1.80 
   0   3   4    0.00    2.40 
   0   3   4   -0.40    1.00 
   0   4   4  101.69   10.50 
   0   4   4  104.59    9.70 
   0   5   4    0.40    2.70 
   0   5   4    0.70    3.60 
   0   6   4  131.89   12.90 
   0   6   4  191.78   15.60 
   0   6   4  169.68   16.30 
   0   6   4  154.68   14.70 
   0   7   4    1.50    5.20 
   0   8   4   73.19   12.20 
   0  -8   4   73.69    7.60 
   0  -8   4   80.39    8.40 
   0   9   4    2.60    5.70 
   0  -9   4    1.80    3.80 
   0  -9   4   -0.10    2.80 
   0 -10   4   97.59   10.30 
   0 -11   4   -0.70    2.90 
   0   0  -5    0.20    1.10 
   0   0   5   -0.50    1.60 
   0   1  -5 1325.77   93.29 
   0  -1   5 1144.79   93.49 
   0   1   5 1167.98   93.59 
   0   2   5   -1.00    1.00 
   0   2   5   -1.70    2.70 
   0   2   5   -1.00    1.80 
   0   3   5 1288.17   95.59 
   0   3   5 1184.38   93.59 
   0   3   5 1192.88   94.49 
   0   4   5   -0.20    3.50 
   0   4   5   -1.30    2.50 
   0   5   5  452.45   39.90 
   0   5   5  524.65   42.60 
   0   5   5  589.54   42.30 
   0   5   5  497.45   41.40 
   0   6   5    0.10    4.20 
   0   6   5    0.30    2.00 
   0   6   5   -0.80    4.10 
   0   7   5  620.44   49.10 
   0   7   5  567.14   49.70 
   0   8   5   -1.40    5.70 
   0  -8   5   -2.00    2.50 
   0  -8   5   -0.70    3.40 
   0  -9   5   15.50    4.20 
   0   9   5   14.30    6.80 
   0  -9   5   14.40    3.60 
   0 -10   5   -3.10    2.70 
   0 -10   5    0.90    3.50 
   0 -11   5   93.69    9.00 
   0   0   6  603.24   45.90 
   0   0   6  561.04   47.90 
   0  -1  -6    1.40    1.60 
   0   1   6   -1.50    3.60 
   0   1   6   -0.60    1.10 
   0   1   6    0.20    2.00 
   0   2   6 2653.53  208.98 
   0   2   6 2713.43  210.08 
   0   2   6 2842.52  211.58 
   0   3   6    0.20    1.50 
   0   3   6    0.00    2.40 
   0   3   6   -1.00    3.80 
   0   4   6  334.17   28.20 
   0   4   6  359.36   29.70 
   0   4   6  393.26   30.60 
   0   4   6  363.56   31.10 
   0   5   6   -0.40    1.70 
   0   5   6   -0.20    3.90 
   0   5   6    0.90    4.30 
   0   6   6  301.57   25.70 
   0   6   6  270.97   26.00 
   0   6   6  276.37   22.60 
   0   7   6    0.00    6.00 
   0  -7   6    1.70    2.50 
   0  -7   6    0.10    2.80 
   0   7   6    3.30    5.20 
   0  -7   6    3.70    2.50 
   0  -7   6   -0.20    2.30 
   0  -8   6  237.18   20.00 
   0  -8   6  254.27   19.70 
   0   8   6  207.78   23.70 
   0  -8   6  243.68   19.30 
   0  -9   6    1.70    3.50 
   0  -9   6    1.80    3.00 
   0 -10   6   18.60    3.60 
   0 -10   6   19.30    4.10 
   0 -11   6   -2.00    2.20 
   0   1   7  445.86   39.70 
   0   1   7  498.05   36.30 
   0  -1  -7  488.55   37.40 
   0   1   7  435.46   37.40 
   0   2   7    0.00    1.50 
   0   2   7    3.30    4.80 
   0  -2  -7   -0.70    2.10 
   0   2   7    0.30    2.60 
   0   3   7  130.69   11.00 
   0   3   7  137.39   11.20 
   0   3   7  135.59   15.00 
   0   3   7  123.99   12.50 
   0   3   7  144.59   13.70 
   0   4   7    1.80    4.80 
   0   4   7    1.40    4.10 
   0   4   7    1.10    1.80 
   0   5   7  167.68   16.50 
   0   5   7  161.68   13.50 
   0   5   7  158.38   17.40 
   0  -6   7    1.80    2.40 
   0   6   7    0.90    5.10 
   0   6   7    2.60    6.20 
   0   6   7    0.50    2.50 
   0  -6   7   -0.20    2.90 
   0  -6   7    2.90    2.60 
   0   7   7   97.19   14.90 
   0  -7   7  100.69    9.60 
   0   7   7  107.59   14.00 
   0  -7   7  113.09    9.90 
   0  -7   7  105.19    9.90 
   0  -7   7  111.09   10.50 
   0  -8   7    0.10    2.70 
   0   8   7    0.60    5.40 
   0  -8   7    3.10    2.60 
   0   8   7   -1.70    6.00 
   0  -8   7    3.10    2.90 
   0  -8   7   -1.70    3.40 
   0  -9   7   50.09    5.80 
   0  -9   7   53.79    6.50 
   0  -9   7   55.79    7.10 
   0 -10   7   -0.50    2.30 
   0 -10   7    0.80    2.60 
   0   1   8    1.20    1.50 
   0  -1  -8   -2.00    2.00 
   0   2   8    1.80    1.80 
   0   2   8   10.40    5.00 
   0   2   8   -0.40    1.70 
   0   2   8    4.20    5.60 
   0   2   8   -0.60    4.40 
   0  -2  -8    0.60    3.70 
   0   3   8    0.90    2.00 
   0   3   8   -2.60    4.40 
   0   3   8   -1.60    5.50 
   0   4   8  112.59   14.30 
   0   4   8  105.69   13.20 
   0   4   8  107.59    9.50 
   0   5   8    1.50    2.50 
   0  -5   8    0.90    2.50 
   0  -5   8   -2.10    2.70 
   0   5   8    1.00    5.70 
   0   5   8   -0.70    5.50 
   0  -5   8    1.50    2.30 
   0   6   8   42.70    9.00 
   0  -6   8   53.69    6.80 
   0  -6   8   54.39    6.00 
   0   6   8   38.80   10.00 
   0  -6   8   53.29    6.10 
   0  -6   8   51.49    5.90 
   0  -7   8   -2.20    3.00 
   0  -7   8    0.30    2.60 
   0   7   8    3.50    6.00 
   0   7   8    4.60    6.60 
   0  -7   8    1.40    2.80 
   0  -7   8    0.10    2.60 
   0  -8   8  166.68   13.70 
   0  -8   8  156.08   13.40 
   0   8   8  137.99   16.70 
   0  -8   8  159.88   13.60 
   0  -8   8  166.48   14.10 
   0  -9   8    0.10    2.50 
   0  -9   8   -1.10    2.30 
   0  -9   8    0.80    2.80 
   0  -9   8    2.20    2.00 
   0 -10   8   92.39    8.50 
   0 -10   8   97.29    8.30 
   0   2   9   -0.30    4.40 
   0   2   9    0.60    2.00 
   0   3   9  476.45   45.10 
   0   3   9  511.55   40.20 
   0  -3   9  516.25   40.20 
   0   3   9  571.64   43.50 
   0  -3   9  500.25   40.10 
   0  -4   9   -0.50    2.20 
   0   4   9   -1.10    2.40 
   0   4   9   -1.00    6.20 
   0  -4   9   -0.20    2.30 
   0  -4   9   -0.40    2.00 
   0   4   9    3.80    6.00 
   0  -5   9   67.49    7.60 
   0  -5   9   65.29    6.50 
   0  -5   9   61.09    6.40 
   0   5   9   56.39    6.60 
   0   5   9   51.89   11.20 
   0   5   9   64.69   10.90 
   0  -5   9   55.49    6.60 
   0  -6   9    0.80    2.70 
   0  -6   9    3.50    2.80 
   0   6   9   -0.30    6.20 
   0  -6   9   -1.50    2.40 
   0   6   9   -0.10    6.20 
   0  -6   9    1.30    3.20 
   0  -7   9  611.54   47.80 
   0  -7   9  629.14   47.90 
   0  -7   9  640.04   48.30 
   0   7   9  565.64   50.79 
   0  -7   9  617.74   47.80 
   0  -8   9    1.50    2.40 
   0  -8   9    0.20    2.80 
   0  -8   9    0.20    2.20 
   0  -8   9    1.20    2.40 
   0   8   9    4.20    4.90 
   0  -9   9   11.00    2.20 
   0  -9   9   12.10    2.50 
   0  -9   9    9.90    2.40 
   0  -9   9   11.30    2.80 
   0   2  10   79.09   12.10 
   0   3  10    0.10    2.30 
   0  -3  10    0.10    2.20 
   0  -3  10   -0.40    2.20 
   0   3  10   -0.70    5.70 
   0  -4  10  285.37   22.70 
   0  -4  10  289.37   22.50 
   0  -4  10  271.97   22.50 
   0   4  10  273.97   22.60 
   0   4  10  292.67   26.50 
   0   5  10    3.10    6.20 
   0  -5  10    2.80    2.40 
   0  -5  10   -0.50    2.50 
   0  -5  10    2.30    2.50 
   0   5  10    7.70    7.10 
   0  -6  10   47.10    5.60 
   0  -6  10   44.90    5.70 
   0  -6  10   48.40    5.80 
   0   6  10   45.90    9.30 
   0  -6  10   52.19    6.80 
   0  -7  10    1.20    2.30 
   0  -7  10    1.50    2.20 
   0  -7  10    1.10    2.70 
   0   7  10    2.00    5.30 
   0  -7  10   -0.20    2.20 
   0  -8  10   48.10    5.10 
   0  -8  10   45.90    5.60 
   0  -8  10   46.90    5.20 
   0  -8  10   48.50    5.10 
   0  -9  10    0.80    1.50 
   0   3  11  131.79   15.30 
   0  -3  11  121.99   10.70 
   0  -3  11  126.79   10.90 
   0  -4  11    1.60    2.40 
   0   4  11    1.70    5.70 
   0  -4  11    0.90    2.10 
   0  -4  11    0.80    2.10 
   0   5  11   43.20    8.50 
   0  -5  11   45.80    5.30 
   0  -5  11   48.70    5.30 
   0  -5  11   49.80    5.70 
   0  -6  11    1.30    2.10 
   0   6  11    0.50    4.90 
   0  -6  11   -0.80    2.00 
   0  -6  11    0.80    2.10 
   0  -7  11   53.79    5.40 
   0  -7  11   56.09    5.40 
   0  -7  11   52.89    5.30 
   0  -8  11   -0.20    1.40 
   0  -4  12   44.70    5.10 
   0  -4  12   52.39    5.10 
   0   4  12   40.70    7.90 
   0  -5  12    2.00    1.90 
   0  -5  12   -1.40    1.60 
   0  -5  12   -1.30    1.60 
   0  -6  12   17.00    2.40 
   0  -6  12   19.60    2.40 
   0  -6  12   13.00    2.40 
   0  -7  12    2.10    1.50 
  -1   0   0   -0.50    0.40 
  -1   0   0   -0.80    0.30 
   1   1   0   87.79    6.90 
  -1   1   0   75.59    6.90 
   1   2   0   33.90    3.10 
  -1   2   0   33.70    3.20 
  -1   3   0  268.67   20.30 
   1   3   0  247.98   20.20 
   1   4   0  759.92   58.69 
  -1   4   0  763.82   58.79 
  -1   5   0  158.08   14.00 
   1   5   0  159.48   14.00 
   1   6   0   87.89    9.40 
  -1   6   0   81.89    9.20 
   1   7   0    1.00    3.80 
  -1   7   0    1.70    3.70 
  -1   8   0   77.29   10.70 
   1  -9   0   88.69    8.90 
  -1  -9   0   83.09    9.00 
   1 -10   0   67.89    8.30 
  -1 -10   0   62.99    8.30 
  -1 -11   0   19.00    4.30 
   1   0   1  -13.60    0.70 
  -1   0   1  -14.50    0.50 
  -1   0  -1  -14.50    0.40 
   1  -1   1 2597.84  192.78 
   1   1   1 2445.36  192.68 
  -1   2   1  365.66   30.60 
   1   2   1  364.46   30.60 
  -1   2  -1  451.15   30.50 
   1   3  -1  171.68   14.80 
  -1   3  -1  170.88   14.90 
   1   3   1  232.08   15.30 
  -1   4   1  343.07   27.00 
   1   4   1  342.77   27.00 
  -1   5   1  117.79   10.30 
  -1   5   1  109.79   10.90 
   1   5   1  126.39   11.30 
  -1   6   1  143.69   12.90 
   1   6   1  144.09   13.00 
  -1   6  -1  106.79   12.10 
  -1   7   1  103.79   11.50 
   1   7   1  112.69   11.40 
  -1   7  -1   83.89   10.70 
  -1   8   1   38.90    7.80 
   1   8   1   32.80    7.40 
  -1  -9  -1  212.18   17.10 
   1  -9   1  196.68   17.20 
  -1   9   1  197.68   20.10 
  -1  -9   1  194.18   17.20 
   1 -10   1   54.29    7.40 
  -1 -10  -1   41.90    6.10 
  -1 -10   1   51.19    7.30 
   1 -11   1    7.10    3.40 
  -1 -11   1    3.80    3.50 
  -1 -12   1   25.90    3.80 
  -1   0   2    0.00    0.50 
   1   0   2    0.10    1.20 
  -1   0   2    0.70    1.00 
  -1   0  -2    0.30    0.80 
  -1   1   2  464.75   38.10 
  -1  -1   2  527.15   38.00 
   1   1   2  488.65   38.30 
   1  -2   2 1107.69   88.39 
  -1   2   2 1301.77   88.69 
   1   2   2 1161.38   88.69 
  -1  -2   2 1050.89   88.89 
   1  -3   2  286.17   25.80 
  -1   3  -2  322.07   25.40 
   1   3   2  383.06   26.00 
  -1   4   2   45.30    5.70 
  -1   4   2   48.10    5.10 
   1   4   2   48.00    4.90 
   1   4   2   43.00    5.80 
  -1   5   2  117.49   10.20 
  -1   5   2  109.29   10.90 
   1   5   2  111.29   10.20 
   1   5   2  108.99   10.80 
  -1   5  -2  111.19   10.20 
  -1   6   2  475.95   40.90 
  -1   6  -2  529.85   40.50 
   1   6   2  501.05   41.10 
  -1   7   2   16.10    5.60 
   1   7   2   14.50    5.40 
  -1   8   2  222.88   21.40 
   1   8   2  218.98   21.20 
   1  -9   2   34.70    5.30 
  -1   9   2   37.40    8.50 
  -1  -9   2   46.60    6.10 
   1   9   2   35.40    8.20 
   1 -10   2  111.99   11.30 
  -1 -10   2  116.89   11.40 
   1 -11   2    3.00    3.10 
  -1 -11   2    0.40    3.30 
   1 -12   2    4.70    2.70 
  -1 -12   2    7.10    2.60 
  -1   0  -3   -2.50    0.80 
   1   0   3   -2.40    1.30 
  -1   0   3   -1.10    1.10 
   1  -1   3 2581.14  190.88 
  -1   1  -3 2447.46  190.68 
  -1  -1   3 2458.05  190.68 
  -1   2   3  179.88   14.50 
  -1  -2   3  178.38   14.40 
   1   2   3  176.58   14.50 
  -1   3   3   83.19    7.40 
  -1  -3   3   77.39    7.30 
   1   3   3   79.59    7.40 
  -1   4   3  631.94   49.10 
  -1   4   3  654.03   48.60 
   1   4   3  555.04   47.70 
   1   4   3  609.74   48.50 
   1   4   3  653.03   49.30 
  -1   5   3 1436.06  112.99 
  -1   5   3 1447.46  112.29 
   1   5   3 1430.76  112.29 
   1   5   3 1497.05  113.19 
  -1   6   3  470.25   39.50 
  -1   6   3  482.05   38.60 
   1   6   3  490.45   39.80 
  -1   7   3   24.50    6.50 
   1   7   3   23.10    6.20 
   1  -8   3   40.60    5.40 
  -1   8   3   33.10    7.90 
   1   8   3   45.20    9.00 
  -1  -8   3   30.50    4.80 
   1  -9   3  268.57   21.10 
  -1   9   3  234.88   24.00 
   1   9   3  228.88   24.00 
  -1  -9   3  260.97   21.10 
   1 -10   3   82.69    9.20 
  -1 -10   3   78.09    9.50 
   1 -11   3   28.70    4.60 
  -1 -11   3   33.10    4.90 
  -1 -12   3   49.20    5.40 
   1   0   4    1.80    1.50 
  -1   0  -4    3.40    1.20 
  -1   0   4   -0.30    1.30 
   1  -1   4  613.44   49.10 
  -1   1   4  672.33   49.10 
   1   1  -4  554.64   48.70 
   1   1   4  699.73   49.30 
  -1   1  -4  583.74   48.90 
  -1  -1   4  677.83   49.00 
  -1   2   4  945.21   71.09 
   1   2   4  891.11   71.09 
  -1  -2   4  820.12   70.89 
  -1   2  -4 1023.60   71.09 
  -1   3   4   89.89    8.00 
  -1   3   4  106.29    9.80 
  -1   3   4  103.79    9.20 
   1   3   4   94.19    8.00 
   1   3   4  101.19    9.20 
   1   3   4  104.49   10.00 
  -1   4   4  333.37   26.70 
  -1   4   4  330.67   26.00 
   1   4   4  326.17   26.80 
   1   4   4  318.17   26.00 
   1   4   4  293.07   24.80 
  -1   5   4  639.44   51.79 
  -1   5   4  658.63   50.89 
   1   5   4  629.24   51.79 
   1   5   4  647.44   50.99 
  -1   6   4  770.82   63.09 
  -1   6   4  887.61   63.89 
  -1   6   4  795.72   64.19 
   1   6   4  778.32   63.19 
   1   6   4  681.73   61.59 
   1   6   4  898.91   64.19 
   1   6   4  796.82   64.39 
  -1   7   4   85.19   11.50 
   1   7   4   93.19   12.30 
   1  -8   4  149.19   13.50 
  -1   8   4  152.38   17.40 
   1  -8   4  151.18   13.10 
   1   8   4  151.48   17.40 
  -1  -8   4  164.68   13.20 
  -1  -8   4  147.79   13.50 
   1  -9   4   15.40    3.70 
   1  -9   4   19.80    4.60 
  -1   9   4   13.10    6.70 
   1   9   4   12.10    6.90 
  -1  -9   4   21.90    4.70 
   1 -10   4   17.30    4.40 
  -1 -10   4   16.70    4.50 
   1 -11   4   11.70    3.30 
  -1 -11   4   11.10    3.50 
   1   0   5    1.00    1.90 
  -1   0   5    0.90    1.60 
  -1   0  -5    0.80    1.30 
   1   1  -5 1102.49   90.49 
   1  -1   5 1183.68   90.99 
   1   1   5 1143.89   90.99 
  -1  -1   5 1282.27   91.09 
  -1   1  -5 1182.28   90.69 
  -1   2   5   26.20    2.70 
  -1   2   5   26.80    3.90 
  -1   2   5   30.10    5.20 
   1   2   5   22.20    4.90 
   1   2   5   24.90    2.60 
   1   2   5   23.80    3.90 
  -1   3   5  129.19   12.30 
  -1   3   5  120.99   10.20 
  -1   3   5  133.49   11.40 
   1   3   5  119.89   10.10 
   1   3   5  125.09   11.40 
   1   3   5  129.59   12.50 
  -1   4   5    1.90    2.40 
  -1   4   5    1.50    3.20 
   1   4   5    1.20    1.40 
   1   4   5    2.50    3.40 
   1   4   5    0.60    2.40 
  -1   5   5   12.20    2.30 
  -1   5   5   21.10    5.10 
  -1   5   5   15.70    5.00 
  -1   5   5   16.70    4.10 
   1   5   5   13.70    2.50 
   1   5   5   14.70    4.10 
   1   5   5   20.60    5.40 
   1   5   5   13.30    4.90 
  -1   6   5    8.60    4.70 
  -1   6   5    6.30    5.10 
   1   6   5    8.30    5.50 
   1   6   5    8.60    2.20 
   1   6   5    9.80    5.10 
  -1   7   5    6.30    4.70 
  -1   7   5    1.10    5.00 
   1   7   5    0.60    5.10 
   1   7   5    5.30    5.60 
   1  -8   5   49.99    6.20 
  -1   8   5   46.00    9.40 
   1  -8   5   52.19    7.10 
  -1  -8   5   46.20    6.50 
   1   8   5   55.69   10.70 
  -1  -8   5   53.79    6.40 
   1  -9   5    7.50    3.90 
  -1   9   5    8.30    6.10 
   1  -9   5    8.80    3.40 
  -1  -9   5   13.60    4.40 
  -1  -9   5    9.30    3.40 
   1   9   5    8.80    6.40 
   1 -10   5    6.50    3.70 
   1 -10   5    7.20    3.10 
  -1 -10   5    5.70    3.80 
   1 -11   5   18.60    3.60 
  -1 -11   5   23.80    3.80 
   1   0   6   -0.20    1.90 
   1   0  -6    0.00    1.40 
  -1   0   6   -1.80    1.90 
   1   0   6    0.20    1.00 
  -1   0  -6    0.20    1.40 
   1   0   6    1.40    3.90 
  -1  -1  -6  111.79    9.50 
  -1   1   6  104.49   11.20 
  -1   1   6  102.19    9.70 
  -1   1   6  101.79    8.50 
   1   1   6  109.99   12.10 
   1   1   6  106.99    9.80 
   1   1   6   99.09    8.40 
  -1   2   6 1452.05  110.99 
  -1   2   6 1370.36  109.59 
  -1   2   6 1437.16  108.69 
   1   2   6 1387.26  108.59 
   1   2   6 1494.95  111.39 
   1   2   6 1373.66  109.69 
  -1   3   6  148.29   14.50 
  -1   3   6  144.29   13.10 
  -1  -3  -6  151.58   13.20 
   1   3   6  148.29   13.30 
   1   3   6  143.69   11.80 
   1   3   6  144.49   14.70 
  -1   4   6   40.40    4.10 
  -1   4   6   38.60    6.10 
  -1  -4  -6   32.50    5.30 
  -1   4   6   41.60    6.60 
  -1   4   6   40.10    7.40 
   1   4   6   39.80    7.60 
   1   4   6   36.50    5.90 
   1   4   6   39.40    6.70 
   1   4   6   37.40    4.10 
   1   4   6   38.40    4.00 
  -1   5   6   50.79    8.20 
  -1   5   6   44.40    4.80 
  -1   5   6   48.60    8.40 
   1   5   6   43.80    7.60 
   1   5   6   40.50    8.20 
   1   5   6   40.20    4.80 
  -1   6   6  237.98   21.40 
  -1   6   6  230.98   22.00 
   1   6   6  223.28   22.40 
   1   6   6  207.18   18.30 
   1   6   6  243.58   21.60 
   1  -7   6   10.60    2.90 
   1  -7   6    6.70    3.40 
   1  -7   6    8.10    2.80 
  -1   7   6    7.10    6.50 
   1  -7   6    7.40    2.90 
  -1   7   6    6.30    5.40 
   1   7   6   10.80    6.40 
   1   7   6    5.60    6.60 
  -1  -7   6    7.00    2.60 
  -1  -7   6    7.70    2.80 
  -1  -7   6    7.30    3.40 
  -1  -7   6    9.70    3.10 
   1  -8   6   42.40    5.20 
   1  -8   6   47.30    5.40 
  -1   8   6   32.90    8.70 
   1  -8   6   34.30    4.90 
  -1   8   6   33.20    8.90 
   1  -8   6   48.40    6.60 
  -1  -8   6   41.70    5.20 
  -1  -8   6   43.50    5.40 
  -1  -8   6   40.30    5.70 
   1   8   6   34.20    9.00 
   1  -9   6    1.00    3.00 
   1  -9   6    2.50    3.60 
  -1  -9   6    3.30    3.70 
  -1  -9   6   -0.60    3.00 
   1 -10   6   13.40    3.70 
   1 -10   6   15.80    3.40 
  -1 -10   6   15.80    3.80 
  -1 -10   6   14.70    3.40 
   1 -11   6    6.30    2.00 
   1 -11   6    7.10    2.40 
  -1 -11   6    7.60    2.50 
  -1   0  -7    0.90    1.80 
   1   0   7    1.30    2.70 
   1   0   7    2.00    4.80 
  -1   1   7  212.48   18.90 
  -1   1   7  241.88   17.70 
  -1  -1  -7  215.38   18.70 
   1   1   7  214.08   19.10 
   1  -1  -7  226.88   18.80 
   1   1   7  227.08   21.80 
   1   1   7  228.78   17.60 
  -1  -2  -7  314.37   25.00 
  -1   2   7  287.47   24.80 
  -1   2   7  302.87   27.00 
  -1   2   7  321.27   23.70 
   1   2   7  270.37   25.00 
   1   2   7  298.37   27.30 
   1   2   7  313.27   23.60 
  -1   3   7   27.20    3.30 
  -1   3   7   38.40    7.70 
  -1   3   7   32.60    6.20 
  -1   3   7   24.80    4.90 
   1   3   7   25.10    4.90 
   1   3   7   28.90    3.30 
   1   3   7   28.00    5.90 
   1   3   7   30.20    3.40 
   1   3   7   27.10    6.80 
  -1   4   7   91.49    8.60 
  -1   4   7  107.09   11.70 
  -1   4   7   95.79   12.20 
   1   4   7   97.59    8.60 
   1   4   7   96.39   12.50 
   1   4   7  105.59   12.00 
  -1   5   7  311.87   25.60 
  -1   5   7  278.57   26.20 
  -1   5   7  261.67   22.40 
   1   5   7  258.47   22.40 
   1   5   7  272.87   26.30 
   1   5   7  314.97   25.90 
  -1   6   7  270.47   24.10 
   1  -6   7  258.47   21.00 
   1  -6   7  260.57   21.40 
   1  -6   7  267.37   21.20 
  -1   6   7  250.57   25.30 
  -1  -6   7  262.17   21.20 
   1   6   7  288.87   25.00 
  -1  -6   7  251.37   21.00 
  -1  -6   7  259.67   21.60 
   1   6   7  250.07   21.10 
   1   6   7  258.27   25.70 
   1  -7   7   47.90    6.90 
   1  -7   7   53.89    6.30 
   1  -7   7   49.40    6.00 
  -1   7   7   50.19    9.30 
   1  -7   7   54.49    6.40 
  -1   7   7   47.50   10.30 
  -1  -7   7   57.39    6.50 
   1   7   7   52.39   11.00 
  -1  -7   7   59.09    6.10 
   1   7   7   56.29   10.10 
  -1  -7   7   49.80    6.20 
  -1  -7   7   54.89    7.00 
   1  -8   7    5.80    2.70 
   1  -8   7    5.20    2.90 
  -1   8   7    2.20    5.20 
   1  -8   7    3.30    3.00 
   1  -8   7    2.30    3.30 
  -1   8   7    3.80    6.30 
  -1  -8   7    2.20    3.00 
  -1  -8   7    2.50    2.80 
   1   8   7    4.10    5.70 
  -1  -8   7    2.20    3.30 
   1   8   7    3.30    7.00 
  -1  -8   7    3.50    2.70 
   1  -9   7  120.29   10.60 
   1  -9   7  110.99   11.10 
  -1  -9   7  114.99   10.00 
  -1  -9   7  111.79   10.60 
  -1  -9   7  113.79   11.10 
   1 -10   7   16.30    3.10 
   1 -10   7   19.30    3.50 
  -1 -10   7   16.50    3.10 
  -1 -10   7   12.50    3.30 
  -1  -1  -8    5.20    2.60 
   1   1   8    2.10    1.60 
   1   1   8   -0.70    4.00 
   1   1   8    4.30    5.80 
   1   1   8    0.50    2.80 
   1   1   8    3.00    1.70 
  -1   2   8  406.26   32.70 
  -1   2   8  409.46   30.50 
  -1   2   8  371.06   32.60 
   1   2   8  382.56   30.40 
   1  -2  -8  348.87   32.30 
   1   2   8  407.46   30.50 
   1   2   8  415.96   33.00 
   1   2   8  377.26   34.80 
  -1   3   8   29.60    3.70 
  -1   3   8   28.80    6.30 
  -1   3   8   31.40    7.70 
   1   3   8   29.40    6.90 
   1   3   8   31.10    8.70 
   1   3   8   31.30    3.70 
   1   3   8   29.10    3.60 
  -1   4   8   66.19   12.20 
  -1   4   8   90.99   11.30 
  -1   4   8   81.19    7.50 
   1   4   8   75.19    7.40 
   1   4   8   79.79   11.00 
   1   4   8   77.19   12.30 
   1  -5   8   36.10    4.90 
   1  -5   8   28.20    4.60 
   1  -5   8   37.50    4.40 
  -1   5   8   24.60    8.40 
  -1   5   8   31.70    4.40 
  -1   5   8   30.10    7.60 
  -1  -5   8   35.50    4.50 
   1   5   8   33.50    8.50 
   1   5   8   27.70    4.10 
  -1  -5   8   37.70    5.30 
   1   5   8   30.20    8.80 
  -1  -5   8   32.40    4.20 
  -1   6   8  140.19   17.80 
   1  -6   8  155.68   12.40 
   1  -6   8  142.19   12.50 
   1  -6   8  142.99   12.40 
   1  -6   8  143.99   12.90 
  -1   6   8  152.28   16.60 
  -1  -6   8  135.69   12.10 
  -1  -6   8  145.29   12.50 
   1   6   8  140.99   12.50 
   1   6   8  143.49   16.40 
   1   6   8  118.79   17.30 
  -1  -6   8  151.68   13.10 
  -1  -6   8  143.49   12.50 
  -1   7   8   16.10    6.80 
   1  -7   8   19.00    3.40 
  -1   7   8   12.40    7.50 
   1  -7   8   13.40    3.30 
   1  -7   8   15.10    3.40 
   1  -7   8   13.00    3.80 
  -1  -7   8   17.40    3.60 
  -1  -7   8   14.30    3.40 
  -1  -7   8   19.90    4.20 
   1   7   8   15.90    7.70 
   1   7   8   10.20    6.90 
  -1  -7   8   17.10    3.50 
  -1   8   8  110.59   14.20 
   1  -8   8  130.69   11.50 
   1  -8   8  117.39   10.90 
   1  -8   8  124.49   11.00 
   1  -8   8  121.49   10.60 
  -1  -8   8  129.29   11.50 
   1   8   8  116.09   14.70 
  -1  -8   8  118.09   10.90 
  -1  -8   8  123.09   11.10 
  -1  -8   8  117.69   10.70 
   1  -9   8   16.20    3.30 
   1  -9   8   15.80    3.60 
   1  -9   8   14.20    3.10 
   1  -9   8   13.30    2.70 
  -1  -9   8   16.60    3.10 
  -1  -9   8   15.40    3.20 
  -1  -9   8   18.90    3.60 
  -1  -9   8   15.60    2.80 
   1 -10   8    3.90    2.20 
   1 -10   8    1.20    1.90 
  -1 -10   8    2.40    2.10 
  -1 -10   8    1.70    1.90 
  -1   2   9  129.59   13.80 
   1   2   9  125.79   10.50 
   1   2   9  123.29   14.00 
   1   2   9  125.99   10.50 
   1   2   9  105.49   16.20 
   1  -3   9    4.00    2.30 
  -1   3   9    0.50    5.30 
   1  -3   9    5.00    2.40 
  -1   3   9    2.70    2.30 
  -1  -3   9    4.00    2.30 
   1   3   9    3.30    5.70 
   1   3   9    5.50    2.40 
   1   3   9    6.30    6.90 
  -1  -3   9    2.80    2.00 
   1  -4   9   98.59    9.30 
  -1   4   9   90.99   12.50 
  -1   4   9   76.29   14.10 
   1  -4   9   88.79    8.30 
  -1   4   9   89.59    8.50 
   1  -4   9   90.89    8.60 
   1  -4   9   91.29    8.40 
  -1  -4   9   91.89    8.40 
  -1  -4   9   93.49    8.60 
  -1  -4   9   90.19    8.30 
   1   4   9   97.79   13.30 
   1   4   9   86.89   14.90 
   1   4   9   95.09    8.50 
  -1   5   9  135.69   14.90 
   1  -5   9  110.19   10.20 
   1  -5   9  117.29   10.90 
  -1   5   9  100.69   16.00 
   1  -5   9  108.79   10.00 
   1  -5   9  115.89   10.00 
  -1  -5   9  114.39   10.30 
   1   5   9  120.79   15.10 
   1   5   9  105.69   16.40 
  -1  -5   9  111.09   10.00 
   1   5   9  102.79   10.00 
  -1  -5   9  114.29   10.00 
  -1   6   9    8.80    7.00 
   1  -6   9    8.00    3.60 
  -1   6   9    6.90    6.20 
   1  -6   9    6.60    2.90 
   1  -6   9    7.00    2.90 
   1  -6   9    6.30    2.60 
  -1  -6   9    7.40    2.90 
  -1  -6   9    9.50    3.70 
  -1  -6   9    5.80    2.70 
   1   6   9    6.80    6.70 
  -1  -6   9   10.00    3.10 
   1   6   9   12.50    7.50 
  -1   7   9   24.70    7.20 
   1  -7   9   22.40    3.80 
   1  -7   9   32.30    4.80 
   1  -7   9   28.50    3.90 
   1  -7   9   18.10    3.50 
   1   7   9   25.00    7.40 
  -1  -7   9   29.90    4.10 
  -1  -7   9   21.10    3.70 
  -1  -7   9   28.90    4.70 
  -1  -7   9   23.30    3.70 
   1  -8   9   14.30    3.00 
   1  -8   9   15.70    3.60 
   1  -8   9   14.60    2.80 
  -1   8   9   15.80    5.60 
   1  -8   9   11.30    2.90 
  -1  -8   9   15.60    3.10 
   1   8   9   15.40    5.80 
  -1  -8   9   10.60    2.90 
  -1  -8   9   12.70    2.80 
  -1  -8   9   10.20    3.40 
   1  -9   9   72.79    6.80 
   1  -9   9   76.29    7.30 
   1  -9   9   72.99    6.60 
   1  -9   9   81.59    7.10 
  -1  -9   9   78.79    7.10 
  -1  -9   9   75.19    6.70 
  -1  -9   9   71.29    7.20 
  -1  -9   9   71.09    6.80 
  -1   2  10   27.20   10.90 
   1   2  10   31.10    7.80 
   1   2  10   32.00    3.90 
  -1   3  10   37.40    4.30 
   1  -3  10   34.40    4.40 
   1  -3  10   31.70    4.00 
  -1   3  10   36.80    8.30 
   1   3  10   25.60    7.80 
   1   3  10   35.90    4.20 
  -1  -3  10   32.20    3.90 
  -1  -3  10   24.30    3.50 
  -1  -3  10   25.70    3.80 
   1  -4  10    5.10    2.40 
   1  -4  10    7.90    2.70 
  -1   4  10    5.90    2.70 
   1  -4  10    4.60    2.60 
  -1   4  10    6.30    6.20 
   1   4  10    8.10    7.30 
   1   4  10    6.50    6.40 
  -1  -4  10    5.20    2.50 
  -1  -4  10    5.80    2.60 
   1   4  10    7.30    2.80 
  -1  -4  10    5.80    2.50 
  -1   5  10   73.99   11.80 
   1  -5  10   81.79    8.50 
   1  -5  10   80.69    7.30 
   1  -5  10   66.19    7.00 
   1  -5  10   71.89    7.40 
  -1  -5  10   69.89    7.30 
   1   5  10   81.69    7.60 
   1   5  10   58.99   12.40 
  -1  -5  10   76.29    7.60 
   1   5  10   67.89   12.20 
  -1  -5  10   72.59    7.30 
   1  -6  10  102.09    9.50 
  -1   6  10   98.59   13.40 
   1  -6  10  103.49    9.30 
   1  -6  10  108.39   10.20 
   1  -6  10  103.39    9.40 
  -1  -6  10  103.39    9.30 
   1   6  10   97.89   14.10 
  -1  -6  10   99.89    9.50 
  -1  -6  10  105.79    9.40 
   1  -7  10   16.00    3.00 
   1  -7  10   18.70    3.10 
  -1   7  10   13.00    5.70 
   1  -7  10   18.80    3.70 
   1  -7  10   11.90    2.90 
   1   7  10   17.00    6.20 
  -1  -7  10   13.30    3.40 
  -1  -7  10   13.00    2.90 
  -1  -7  10   15.20    3.00 
  -1  -7  10   14.80    2.90 
   1  -8  10   60.49    5.90 
   1  -8  10   61.39    6.40 
   1  -8  10   55.99    5.90 
   1  -8  10   56.79    5.70 
  -1  -8  10   60.29    5.80 
  -1  -8  10   57.89    6.30 
  -1  -8  10   66.49    6.10 
  -1  -8  10   60.39    6.00 
   1  -9  10    3.70    1.50 
  -1  -9  10    4.50    1.60 
  -1   3  11   88.09   12.70 
   1  -3  11   85.19    7.90 
   1  -3  11   83.29    8.00 
  -1  -3  11   81.39    8.00 
   1   3  11   91.69    8.00 
   1   3  11   87.79   13.10 
  -1   4  11   24.60    7.20 
   1  -4  11   23.30    3.60 
   1  -4  11   29.60    3.70 
  -1  -4  11   18.10    3.30 
   1   4  11   27.90    7.80 
  -1  -4  11   28.50    3.60 
   1   4  11   28.40    3.90 
  -1  -4  11   23.60    3.70 
  -1   5  11   28.10    7.30 
   1  -5  11   37.60    4.80 
   1  -5  11   34.40    4.70 
   1  -5  11   35.90    4.10 
   1   5  11   37.20    8.40 
  -1  -5  11   37.70    4.30 
  -1  -5  11   36.40    4.90 
  -1  -5  11   34.40    4.60 
  -1   6  11   32.00    7.20 
   1  -6  11   21.70    3.50 
   1  -6  11   33.50    3.70 
   1  -6  11   31.60    5.50 
   1  -6  11   28.00    3.50 
  -1  -6  11   23.90    3.40 
  -1  -6  11   31.80    4.40 
  -1  -6  11   34.40    4.30 
   1   6  11   26.20    6.80 
   1  -7  11    7.10    2.10 
   1  -7  11    6.00    2.10 
   1  -7  11    7.10    2.00 
   1  -7  11    9.70    2.60 
  -1  -7  11    8.60    2.20 
  -1  -7  11   11.10    2.20 
  -1  -7  11    8.10    2.10 
   1  -8  11    1.70    1.50 
  -1  -8  11    1.70    1.50 
  -1   4  12   36.80    7.40 
   1  -4  12   44.50    4.80 
   1  -4  12   44.50    4.90 
  -1  -4  12   42.70    4.90 
  -1  -4  12   44.00    4.80 
   1   4  12   48.00    8.50 
   1  -5  12    8.70    2.10 
   1  -5  12   10.30    2.30 
  -1  -5  12    8.70    2.30 
  -1  -5  12    9.00    2.10 
  -1  -5  12   11.00    2.20 
   1  -6  12   42.30    4.40 
   1  -6  12   41.70    4.40 
   1  -6  12   42.60    4.40 
  -1  -6  12   42.40    4.50 
  -1  -6  12   48.00    4.50 
  -1  -6  12   43.60    4.50 
  -1  -7  12   -0.40    1.50 
  -2   0   0  717.83   53.49 
  -2   0   0  673.13   53.39 
   2   1   0  495.45   42.50 
  -2  -1   0  541.85   42.40 
  -2   1   0  623.24   42.60 
  -2   2   0 4030.50  309.17 
   2   2   0 4043.70  308.77 
  -2   3   0  114.89    9.40 
   2   3   0  113.79    9.30 
   2   4   0  849.52   64.09 
  -2   4   0  813.32   64.09 
   2   5   0  150.88   13.00 
  -2   5   0  138.59   12.80 
  -2   6   0  319.77   28.60 
   2   6   0  374.16   29.00 
  -2   7   0   73.39    9.40 
  -2   8   0   71.09   10.30 
  -2   9   0  119.39   14.30 
  -2  -9   0  128.49   11.70 
  -2 -10   0    2.50    3.80 
  -2 -11   0  175.68   15.60 
  -2 -12   0   13.60    3.10 
  -2   0   1  417.06   29.20 
  -2   0  -1  334.57   28.90 
  -2  -1   1 2458.15  187.88 
  -2   2   1  180.08   14.50 
  -2  -2   1  169.48   15.20 
  -2  -2   1  160.38   14.00 
  -2   2  -1  207.68   14.40 
   2   2   1  198.18   14.60 
  -2   3   1  252.87   19.20 
  -2  -3   1  232.38   20.00 
  -2  -3   1  226.78   18.70 
   2   3   1  259.47   19.30 
  -2   4   1  329.27   24.30 
  -2   4  -1  263.07   23.90 
   2   4   1  327.17   24.30 
  -2  -4   1  310.17   25.30 
  -2   5   1    6.50    2.90 
  -2   5   1    5.70    2.10 
   2   5   1    5.40    3.00 
  -2  -5   1    2.60    1.40 
  -2   6   1  138.49   14.70 
  -2   6  -1  187.08   15.00 
   2   6   1  156.28   14.90 
  -2   7   1  365.66   31.80 
   2   7   1  384.56   32.00 
  -2   8   1   81.09   12.10 
  -2   8  -1  122.19   12.40 
   2  -9   1   60.69    7.30 
  -2   9   1   55.19    9.80 
  -2  -9  -1   61.89    7.30 
  -2  -9   1   54.89    7.40 
   2 -10   1  117.29   10.80 
  -2 -10  -1   83.69   10.50 
  -2 -10   1  118.29   11.00 
  -2 -11   1   20.90    4.50 
  -2 -12   1    2.00    2.50 
   2   0   2 9999.00  756.32 
  -2   0  -2 9783.52  755.92 
  -2  -1  -2  878.91   81.79 
  -2   1   2 1153.08   81.79 
  -2   1  -2 1130.29   81.59 
   2   1   2 1173.68   82.09 
  -2   1  -2  949.80   81.79 
  -2  -1   2 1114.99   81.49 
  -2   2   2  898.81   60.49 
  -2  -2   2  706.53   60.99 
  -2   2  -2  747.83   60.39 
  -2   3   2  169.58   13.10 
   2   3   2  161.28   13.20 
  -2   3  -2  151.38   12.70 
  -2   4   2 1065.39   80.49 
  -2   4   2  990.00   80.89 
   2   4   2 1089.29   81.19 
   2   4   2 1024.70   80.49 
  -2   5   2  215.88   17.20 
  -2   5   2  200.08   17.80 
  -2   5  -2  200.48   17.50 
   2   5   2  201.78   17.20 
   2   5   2  214.58   18.20 
  -2   6   2  305.37   29.10 
  -2   6  -2  406.46   29.30 
   2   6   2  341.77   29.60 
  -2   7   2  172.18   16.60 
   2   7   2  173.08   17.00 
  -2   7  -2  163.58   16.00 
  -2   8   2   68.99   10.30 
   2   8   2   73.49   11.30 
  -2   9   2   20.50    7.20 
  -2  -9  -2   19.70    4.20 
   2  -9   2   23.70    4.60 
  -2  -9   2   19.30    4.70 
   2 -10   2  176.68   15.50 
  -2 -10   2  172.98   15.80 
   2 -11   2   17.80    3.80 
  -2 -11   2   20.80    4.40 
  -2 -12   2   11.60    2.90 
   2   0   3 1808.32  138.69 
  -2  -1  -3  252.87   19.60 
  -2   1   3  227.88   19.50 
  -2  -1   3  242.08   19.70 
  -2  -1   3  239.58   19.30 
   2   1   3  243.38   19.80 
  -2   1  -3  282.47   19.60 
  -2   2   3  164.68   13.40 
   2   2   3  164.88   13.60 
  -2   3   3  446.86   34.70 
  -2  -3   3  422.06   35.00 
   2   3   3  455.65   34.80 
  -2   4   3  472.35   37.30 
  -2   4   3  502.45   36.80 
   2   4   3  493.25   37.60 
   2   4   3  398.26   35.80 
   2   4   3  466.55   36.80 
  -2   5   3    6.60    3.30 
  -2   5   3    4.20    2.50 
   2   5   3    7.90    3.70 
   2   5   3    4.90    2.60 
  -2   6   3   80.59    8.70 
  -2   6   3   85.09   10.40 
  -2   6  -3  106.09   11.70 
   2   6   3   82.49   10.20 
  -2   7   3  458.95   39.40 
   2   7   3  480.15   39.80 
   2  -8   3   62.09    7.20 
  -2   8   3   66.09   10.40 
  -2  -8   3   57.09    7.40 
   2   8   3   63.99   11.20 
   2  -9   3   79.69    8.30 
  -2   9   3   72.49   11.90 
   2  -9   3   61.99    7.60 
   2   9   3   74.99   12.40 
  -2  -9   3   71.89    8.60 
   2 -10   3   76.89    8.60 
  -2 -10   3   69.89    8.80 
   2 -11   3   79.49    8.30 
  -2 -11   3   77.69    8.70 
  -2 -12   3   27.70    3.70 
  -2   1   4  661.43   53.59 
  -2  -1  -4  727.03   53.79 
   2   1   4  678.43   53.89 
  -2  -1   4  661.63   53.39 
  -2   1  -4  729.73   53.59 
  -2  -1   4  700.73   53.89 
  -2   2   4  699.53   52.29 
   2   2   4  676.03   52.49 
  -2  -2   4  696.33   52.39 
  -2   2  -4  619.14   52.19 
  -2   3   4  119.79   10.50 
  -2   3   4  113.09    9.90 
   2   3   4  113.39   10.90 
   2   3   4   98.99    8.80 
   2   3   4  107.39    9.90 
  -2   4   4   85.99    8.30 
  -2   4   4   89.39    9.20 
  -2   4  -4   92.09    8.40 
   2   4   4   86.49    8.70 
   2   4   4   91.79    9.90 
   2   4   4   76.99    7.20 
  -2   5   4  162.28   14.50 
  -2   5   4  165.18   15.50 
   2   5   4  161.98   14.80 
   2   5   4  169.98   15.80 
  -2   6   4  158.38   15.00 
  -2  -6  -4  154.18   14.90 
  -2   6   4  174.48   16.40 
  -2   6   4  189.38   15.60 
   2   6   4  154.78   15.20 
   2   6   4  144.39   13.40 
   2   6   4  175.88   16.90 
   2   6   4  174.88   16.00 
  -2   7   4   29.40    7.00 
   2   7   4   35.80    8.00 
  -2   8   4  206.98   21.30 
   2  -8   4  212.68   17.60 
   2  -8   4  203.58   17.10 
  -2  -8   4  204.18   17.70 
   2   8   4  205.88   21.30 
   2  -9   4   70.49    7.80 
   2  -9   4   78.39    8.40 
  -2   9   4   66.99   12.10 
  -2  -9   4   71.09    8.50 
   2   9   4   64.89   11.90 
   2 -10   4   19.40    4.30 
   2 -10   4   11.40    3.50 
  -2 -10   4   17.60    4.50 
   2 -11   4   39.70    5.70 
  -2 -11   4   37.00    5.10 
   2   0   5  187.28   14.60 
  -2   0   5  142.69   13.90 
  -2   0  -5  189.28   14.20 
  -2  -1  -5 1668.93  125.79 
  -2   1  -5 1675.73  125.59 
   2   1   5 1561.54  125.89 
   2   1   5 1633.44  127.29 
  -2   2   5   94.29    8.80 
  -2   2   5  108.39   10.10 
  -2  -2  -5   82.19    8.60 
  -2  -2   5  104.19    8.90 
   2   2   5   95.49    9.10 
   2   2   5  107.19   10.60 
   2   2   5   89.99    7.80 
   2  -3   5  197.28   21.50 
  -2   3   5  233.48   19.30 
  -2   3   5  257.37   20.40 
   2   3   5  227.48   19.50 
   2   3   5  257.67   21.00 
   2   3   5  222.38   18.20 
  -2   4   5  526.05   42.40 
  -2  -4  -5  553.44   41.60 
  -2   4   5  507.75   41.30 
   2   4   5  512.55   41.60 
   2   4   5  500.25   40.20 
   2   4   5  524.35   42.70 
  -2   5   5  144.29   12.50 
  -2   5   5  144.99   13.80 
  -2  -5  -5  164.28   14.00 
  -2   5   5  145.99   15.30 
  -2   5   5  165.98   14.80 
   2   5   5  146.89   14.10 
   2   5   5  169.58   15.10 
   2   5   5  153.88   15.50 
   2   5   5  144.39   12.50 
  -2   6   5   29.00    6.90 
  -2   6   5   27.90    5.90 
   2   6   5   39.60    7.60 
   2   6   5   31.70    3.90 
   2   6   5   27.10    6.90 
   2  -7   5  176.08   14.60 
  -2   7   5  166.78   16.30 
  -2   7   5  157.08   17.10 
   2   7   5  150.68   17.80 
  -2  -7   5  149.19   13.50 
   2  -8   5   31.30    4.60 
  -2   8   5   26.00    7.90 
   2  -8   5   35.50    5.30 
  -2  -8   5   45.30    6.40 
  -2  -8   5   34.60    4.60 
  -2  -8   5   37.00    5.50 
   2   8   5   24.50    8.00 
   2  -9   5  137.39   12.50 
   2  -9   5  139.89   13.10 
  -2   9   5  144.49   18.40 
  -2  -9   5  147.09   13.20 
  -2  -9   5  142.99   12.70 
   2   9   5  125.99   19.70 
   2 -10   5   35.60    4.90 
   2 -10   5   41.50    5.40 
  -2 -10   5   28.00    5.20 
   2 -11   5  258.57   20.90 
  -2 -11   5  257.77   20.90 
   2   0   6 1563.54  120.19 
   2   0   6 1577.84  118.99 
   2   0   6 1478.75  122.29 
  -2   0  -6 1597.64  119.89 
  -2   1   6  250.37   20.10 
  -2   1   6  245.88   19.10 
   2   1   6  235.48   20.40 
   2   1   6  241.98   19.10 
   2   1   6  253.27   22.50 
   2  -2   6   14.80    6.60 
  -2   2   6   15.00    3.20 
  -2   2   6   22.70    5.30 
  -2  -2  -6   27.80    4.10 
  -2   2  -6   14.70    3.90 
   2   2   6   17.10    5.30 
   2   2   6   18.60    2.30 
   2   2   6   22.40    4.10 
  -2   3   6   88.29    9.20 
  -2  -3  -6   94.29    9.30 
  -2   3   6   97.19   11.00 
   2   3   6   94.69    7.90 
   2   3   6   91.89    9.70 
   2   3   6  104.69   11.40 
  -2   4   6   52.99    8.10 
  -2   4   6   57.09    7.40 
  -2   4   6   55.49    5.10 
  -2   4   6   52.19    6.60 
   2   4   6   46.10    6.80 
   2   4   6   52.59    5.10 
   2   4   6   55.89    7.90 
   2   4   6   53.09    8.70 
   2   4   6   52.29    5.30 
  -2   5   6   26.30    6.50 
  -2   5   6   28.40    3.60 
  -2   5   6   30.80    6.00 
   2   5   6   22.00    3.30 
   2   5   6   28.60    6.70 
   2   5   6   27.10    7.30 
  -2   6   6   21.80    5.80 
  -2   6   6   20.80    6.60 
   2   6   6   19.00    6.60 
   2   6   6   12.80    6.40 
   2   6   6   20.70    3.40 
   2  -7   6   69.09    7.60 
   2  -7   6   73.39    7.30 
  -2   7   6   61.99   11.30 
   2  -7   6   68.99    6.90 
  -2   7   6   73.29   10.60 
   2  -7   6   64.09    7.20 
  -2  -7   6   69.19    7.80 
   2   7   6   67.99   11.30 
   2   7   6   55.19   10.70 
  -2  -7   6   67.79    7.30 
  -2  -7   6   65.09    6.90 
  -2  -7   6   71.49    7.10 
   2  -8   6   29.40    4.90 
   2  -8   6   19.80    3.80 
  -2   8   6   15.30    6.10 
   2  -8   6   22.40    3.60 
  -2   8   6   18.50    7.40 
   2  -8   6   30.10    4.30 
  -2  -8   6   27.40    4.00 
  -2  -8   6   21.70    4.40 
   2   8   6   19.60    7.90 
  -2  -8   6   30.70    4.40 
   2  -9   6   21.10    4.10 
   2  -9   6   28.40    4.90 
  -2  -9   6   26.10    4.80 
  -2  -9   6   24.80    4.30 
   2 -10   6  131.59   11.30 
   2 -10   6  132.39   11.60 
  -2 -10   6  114.39   11.10 
  -2 -10   6  126.89   11.70 
   2 -11   6   19.60    2.80 
   2 -11   6   21.60    3.20 
  -2 -11   6   16.40    3.10 
   2   0   7   39.40    8.70 
   2   0   7   49.90    4.20 
   2   0   7   43.00    6.10 
  -2   1   7  315.87   25.50 
   2   1   7  328.17   24.30 
   2   1   7  307.87   28.40 
   2   1   7  288.67   25.70 
  -2   2   7   48.20    8.40 
  -2  -2  -7   46.50    6.00 
  -2   2   7   47.40    6.20 
   2   2   7   43.20    6.60 
   2   2   7   48.90    8.80 
   2   2   7   49.20    4.50 
  -2  -3  -7  318.77   26.60 
  -2   3   7  294.37   26.30 
  -2   3   7  318.47   28.40 
  -2   3   7  346.57   27.10 
  -2   3   7  316.77   25.10 
   2   3   7  298.37   26.70 
   2   3   7  308.87   28.70 
   2   3   7  294.67   25.00 
   2   3   7  382.06   27.90 
   2   3   7  324.27   25.10 
  -2   4   7   28.60    3.70 
  -2   4   7   33.10    7.30 
  -2   4   7   30.10    6.20 
   2   4   7   28.40    3.70 
   2   4   7   38.00    8.60 
   2   4   7   38.20    7.50 
   2   4   7   27.60    3.60 
  -2   5   7   61.69    6.70 
  -2   5   7   69.89   11.40 
  -2   5   7   80.79   10.60 
   2   5   7   70.39   12.10 
   2   5   7   75.29   10.60 
   2   5   7   72.39    7.00 
  -2   6   7  163.58   15.70 
   2  -6   7  152.98   12.40 
   2  -6   7  143.69   12.60 
  -2   6   7  138.29   16.50 
   2  -6   7  137.29   12.80 
   2   6   7  134.19   16.90 
   2   6   7  150.58   16.90 
  -2  -6   7  143.89   13.00 
  -2  -6   7  148.09   12.60 
   2   6   7  137.39   12.40 
  -2  -6   7  140.99   12.30 
  -2   7   7  219.58   21.80 
  -2   7   7  201.08   22.90 
   2  -7   7  228.48   18.50 
   2  -7   7  228.28   19.00 
   2  -7   7  230.38   18.60 
   2  -7   7  240.08   18.80 
   2   7   7  194.18   23.20 
   2   7   7  235.38   23.00 
  -2  -7   7  226.08   18.60 
  -2  -7   7  233.98   18.70 
  -2  -7   7  227.38   18.40 
  -2  -7   7  228.88   19.10 
   2  -8   7   76.79    8.00 
   2  -8   7   76.29    8.00 
   2  -8   7   77.29    7.60 
  -2   8   7   79.09   11.40 
   2  -8   7   74.49    8.60 
  -2  -8   7   75.49    7.60 
  -2  -8   7   74.29    8.10 
  -2  -8   7   76.99    7.90 
   2   8   7   67.59   12.20 
  -2  -8   7   76.09    8.70 
   2   8   7   69.69   15.30 
   2  -9   7   29.40    4.20 
   2  -9   7   26.60    4.60 
  -2  -9   7   21.10    4.30 
  -2  -9   7   18.40    3.30 
  -2  -9   7   27.30    4.10 
   2 -10   7   26.00    3.60 
   2 -10   7   22.90    3.80 
  -2 -10   7   20.80    3.70 
  -2 -10   7   24.10    3.50 
   2   0   8   81.79   13.00 
  -2  -1  -8  333.57   29.60 
   2   1   8  415.16   31.20 
   2   1   8  377.16   28.30 
   2   1   8  394.56   28.30 
   2   1   8  321.37   32.70 
   2   1   8  328.07   29.90 
  -2   2   8  187.58   18.60 
  -2   2   8  178.58   14.70 
  -2   2   8  199.48   17.20 
   2   2   8  180.78   14.70 
   2   2   8  166.28   14.60 
   2   2   8  166.18   19.70 
   2   2   8  201.38   18.00 
  -2   3   8  159.08   12.30 
  -2   3   8  152.78   14.60 
  -2   3   8  134.49   16.40 
   2   3   8  147.39   15.60 
   2   3   8  136.19   12.00 
   2   3   8  140.19   17.40 
   2   3   8  150.98   12.10 
  -2   4   8  200.68   16.30 
  -2   4   8  208.18   19.30 
  -2   4   8  187.18   20.70 
   2   4   8  215.28   20.30 
   2   4   8  190.58   21.00 
   2   4   8  198.58   16.30 
   2  -5   8   10.60    2.80 
  -2   5   8   14.80    6.40 
  -2   5   8   10.90    7.10 
   2  -5   8   15.50    3.10 
   2  -5   8   14.20    3.50 
  -2  -5   8   13.90    3.10 
  -2  -5   8   13.40    2.70 
   2   5   8   13.50    3.20 
   2   5   8   11.70    7.10 
   2   5   8    5.50    7.00 
  -2   6   8   87.79   14.50 
  -2   6   8   98.49   13.50 
   2  -6   8  106.29    9.30 
   2  -6   8  102.39    9.90 
   2  -6   8  103.39    9.50 
   2  -6   8  100.49    9.30 
  -2  -6   8  103.19   10.10 
   2   6   8   95.79    9.40 
   2   6   8  111.99   14.60 
  -2  -6   8  101.29    9.30 
   2   6   8   83.39   14.70 
  -2  -6   8  104.09    9.50 
  -2  -6   8  101.59    9.50 
   2  -7   8  152.88   13.30 
  -2   7   8  152.68   17.00 
  -2   7   8  132.39   18.40 
   2  -7   8  158.08   13.40 
   2  -7   8  156.98   13.20 
   2  -7   8  152.88   13.80 
  -2  -7   8  160.98   13.50 
   2   7   8  132.49   18.20 
   2   7   8  153.18   17.90 
  -2  -7   8  164.28   14.00 
  -2  -7   8  157.38   13.30 
  -2  -7   8  163.48   13.40 
   2  -8   8   77.59    8.10 
  -2   8   8   66.49   10.70 
   2  -8   8   72.09    7.20 
   2  -8   8   79.19    7.90 
   2  -8   8   73.79    7.60 
  -2  -8   8   65.99    7.50 
  -2  -8   8   75.39    8.20 
   2   8   8   69.09   11.90 
  -2  -8   8   70.69    7.70 
  -2  -8   8   70.89    7.40 
   2  -9   8   37.50    5.10 
   2  -9   8   38.20    5.10 
   2  -9   8   36.00    4.60 
   2  -9   8   44.00    5.40 
  -2  -9   8   44.20    5.50 
  -2  -9   8   38.50    5.10 
  -2  -9   8   40.00    5.00 
  -2  -9   8   40.30    4.70 
   2 -10   8   62.69    5.60 
   2 -10   8   57.09    5.90 
  -2 -10   8   52.79    5.70 
  -2 -10   8   54.79    5.50 
   2   1   9   41.60   10.60 
   2   1   9   45.90    4.80 
  -2   2   9   51.29    8.90 
   2   2   9   53.79    5.50 
   2   2   9   59.29    5.70 
   2   2   9   55.79   10.10 
   2   2   9   48.00   10.80 
  -2   3   9  100.49   11.80 
  -2   3   9   92.99    8.20 
   2  -3   9   91.79    8.10 
   2  -3   9   88.29    8.20 
   2   3   9   88.59    8.00 
   2   3   9   82.09   14.50 
  -2  -3   9   83.49    7.90 
   2   3   9   89.49   12.00 
  -2  -3   9   87.69    8.30 
   2  -4   9  116.09   10.30 
  -2   4   9  122.39   13.90 
   2  -4   9  110.29   10.00 
  -2   4   9  108.49   10.20 
   2  -4   9  117.39   10.90 
   2  -4   9  117.19   10.10 
   2   4   9  114.29   10.10 
  -2  -4   9  119.29   10.30 
  -2  -4   9  114.79   10.10 
  -2  -4   9  120.59   10.10 
   2   4   9  111.59   14.90 
   2   4   9  108.39   16.60 
   2  -5   9   80.09    8.40 
   2  -5   9   86.49    7.80 
  -2   5   9   71.89   11.80 
   2  -5   9   78.39    7.50 
   2  -5   9   77.09    7.40 
  -2   5   9   65.09   12.80 
  -2  -5   9   78.09    7.80 
   2   5   9   60.49   12.70 
  -2  -5   9   78.99    7.70 
   2   5   9   83.19    7.80 
  -2  -5   9   78.69    7.50 
   2   5   9   63.59   11.50 
   2  -6   9   29.00    4.00 
   2  -6   9   23.80    3.80 
   2  -6   9   23.00    4.00 
   2  -6   9   34.90    5.00 
  -2   6   9   26.30    8.80 
  -2   6   9   30.10    8.00 
   2   6   9   25.30    4.10 
  -2  -6   9   28.20    4.10 
   2   6   9   26.90    9.20 
   2   6   9   21.50    7.90 
  -2  -6   9   29.90    4.30 
  -2  -6   9   22.90    3.80 
   2  -7   9   59.19    6.50 
   2  -7   9   59.79    7.40 
  -2   7   9   56.69    9.90 
   2  -7   9   61.19    6.70 
   2  -7   9   58.39    6.50 
  -2  -7   9   63.29    6.90 
  -2  -7   9   59.39    6.60 
  -2  -7   9   54.59    6.70 
   2   7   9   64.89   10.80 
  -2  -7   9   56.69    7.40 
   2  -8   9   40.00    5.30 
   2  -8   9   46.10    6.00 
  -2   8   9   32.60    7.10 
   2  -8   9   45.00    5.00 
   2  -8   9   43.20    5.40 
  -2  -8   9   41.40    5.20 
   2   8   9   30.30    7.10 
  -2  -8   9   39.60    5.10 
  -2  -8   9   40.10    5.90 
  -2  -8   9   47.60    5.40 
   2  -9   9   28.80    4.00 
   2  -9   9   33.60    4.20 
   2  -9   9   31.30    3.70 
   2  -9   9   26.30    3.50 
  -2  -9   9   28.80    3.90 
  -2  -9   9   31.50    3.80 
  -2  -9   9   34.20    4.20 
  -2  -9   9   29.10    3.70 
   2   2  10   69.79   11.80 
   2   2  10   67.89    6.70 
   2  -3  10   75.69    7.10 
  -2   3  10   74.99   11.10 
   2  -3  10   72.59    6.80 
  -2   3  10   70.09    7.10 
  -2  -3  10   71.39    6.80 
   2   3  10   68.49   13.60 
  -2  -3  10   64.89    6.90 
  -2  -3  10   71.19    6.80 
   2   3  10   69.99   12.20 
   2   3  10   62.89    7.00 
   2  -4  10  139.59   11.90 
  -2   4  10  144.09   15.90 
   2  -4  10  150.68   13.00 
   2  -4  10  142.79   12.00 
  -2  -4  10  139.09   12.00 
   2   4  10  123.49   18.20 
  -2  -4  10  135.19   11.90 
   2   4  10  138.19   16.80 
   2   4  10  140.49   12.00 
  -2  -4  10  134.69   11.90 
   2  -5  10   46.60    5.60 
  -2   5  10   47.70    9.40 
   2  -5  10   49.10    6.80 
   2  -5  10   44.10    5.70 
   2  -5  10   49.20    5.40 
   2   5  10   34.40   10.10 
  -2  -5  10   47.70    5.60 
  -2  -5  10   46.60    5.60 
   2   5  10   49.60   10.20 
   2   5  10   53.19    5.60 
  -2  -5  10   45.10    5.80 
   2  -6  10   19.10    3.40 
   2  -6  10   23.80    3.60 
  -2   6  10   15.00    6.20 
   2  -6  10   21.60    4.10 
   2  -6  10   19.70    3.20 
  -2  -6  10   20.00    3.50 
   2   6  10   21.20    7.50 
  -2  -6  10   22.60    3.60 
  -2  -6  10   22.50    3.60 
   2  -7  10  124.39   10.60 
   2  -7  10  126.39   10.60 
   2  -7  10  127.19   11.10 
  -2   7  10  108.49   14.00 
   2  -7  10  123.09   10.50 
   2   7  10  112.69   14.10 
  -2  -7  10  123.49   10.70 
  -2  -7  10  116.99   10.70 
  -2  -7  10  124.69   10.60 
   2  -8  10   33.70    4.50 
   2  -8  10   36.50    4.90 
   2  -8  10   41.50    4.50 
   2  -8  10   40.20    4.30 
  -2  -8  10   39.90    4.70 
  -2  -8  10   34.10    4.50 
  -2  -8  10   34.40    4.30 
   2  -9  10    5.30    1.60 
  -2  -9  10    4.00    1.60 
  -2   3  11  217.08   21.90 
   2  -3  11  232.78   18.20 
   2  -3  11  230.28   18.40 
   2   3  11  213.98   22.50 
  -2  -3  11  228.78   18.30 
   2   3  11  224.68   18.40 
   2  -4  11    3.00    2.20 
  -2   4  11    0.20    5.30 
   2  -4  11    1.30    2.30 
   2   4  11    0.00    2.50 
  -2  -4  11    2.70    2.50 
  -2  -4  11    2.90    2.30 
   2   4  11    2.20    6.00 
  -2  -4  11    0.60    2.10 
   2  -5  11   19.80    3.30 
   2  -5  11   24.80    4.30 
   2  -5  11   24.70    3.30 
   2  -5  11   21.80    3.10 
  -2   5  11   20.80    6.60 
  -2  -5  11   24.40    3.30 
   2   5  11   17.50    6.80 
  -2  -5  11   19.50    3.40 
  -2  -5  11   18.40    3.20 
  -2   6  11    6.70    5.20 
   2  -6  11   12.60    2.40 
   2  -6  11   10.10    3.10 
   2  -6  11    7.60    2.30 
   2  -6  11    8.50    2.50 
  -2  -6  11    8.60    2.60 
   2   6  11   12.80    5.80 
  -2  -6  11   11.60    2.50 
  -2  -6  11    6.40    2.30 
   2  -7  11   56.39    5.40 
   2  -7  11   55.49    5.50 
   2  -7  11   51.69    5.50 
   2  -7  11   58.99    6.00 
  -2  -7  11   58.79    5.70 
  -2  -7  11   56.79    5.60 
  -2  -7  11   55.99    5.50 
   2  -8  11    0.10    1.30 
  -2  -8  11   -0.40    1.40 
   2  -4  12   43.70    4.70 
   2  -4  12   40.90    4.70 
  -2   4  12   38.00    7.50 
  -2  -4  12   48.20    4.70 
   2   4  12   34.70    7.50 
  -2  -4  12   40.00    4.90 
  -2  -4  12   47.00    4.90 
   2  -5  12    5.00    1.90 
   2  -5  12    4.60    2.00 
  -2  -5  12    4.00    1.90 
  -2  -5  12    6.30    2.00 
  -2  -5  12    4.20    2.10 
   2  -6  12    3.80    1.70 
   2  -6  12    2.50    1.50 
   2  -6  12    2.50    1.80 
  -2  -6  12    3.60    1.70 
  -2  -6  12    3.50    1.70 
  -2  -6  12    3.80    1.60 
  -2  -7  12   38.80    4.60 
  -3   0   0   -2.40    1.00 
  -3   0   0   -1.70    1.00 
  -3   1   0 1876.01  159.08 
  -3   1   0 2285.47  159.48 
  -3   2   0  174.18   13.10 
  -3  -2   0  162.18   12.90 
   3   2   0  157.18   13.10 
  -3   3   0 1166.58   89.59 
  -3  -3   0 1110.69   89.39 
   3   3   0 1223.08   89.59 
  -3   4   0   24.60    3.10 
  -3   5   0  496.45   38.30 
  -3   5   0  474.15   38.80 
  -3   6   0  223.28   19.70 
  -3   7   0   38.30    6.80 
  -3   8   0   32.70    7.40 
  -3   9   0   91.79   12.40 
  -3  -9   0   89.89    9.50 
  -3 -10   0   11.30    4.30 
  -3 -11   0   95.39    9.90 
  -3 -12   0  104.39    9.40 
  -3   0   1    0.00    0.70 
  -3   0  -1   -1.60    0.80 
  -3   0   1    0.60    1.30 
  -3  -1  -1  906.71   70.59 
  -3   1   1  978.70   70.79 
  -3   1   1  889.41   70.59 
  -3   1  -1 1001.20   70.39 
  -3  -1   1  873.11   70.49 
   3   1   1  872.01   70.79 
   3  -2   1  654.33   49.20 
   3   2   1  674.93   49.70 
  -3   2  -1  695.73   49.60 
  -3  -2   1  540.75   50.19 
  -3   3   1  617.24   48.00 
  -3   3  -1  610.34   47.90 
  -3  -3   1  574.04   48.90 
   3   3   1  678.33   48.20 
  -3   4   1  794.12   60.89 
  -3   4   1  750.92   61.39 
  -3  -4  -1  846.62   60.79 
   3   4   1  816.92   60.99 
  -3  -4   1  722.53   61.89 
  -3   5   1  302.27   26.00 
  -3   5   1  316.47   26.90 
  -3   5  -1  356.96   26.90 
   3   5   1  333.27   27.00 
  -3   6   1  291.07   27.40 
  -3   6  -1  352.36   27.50 
   3   6   1  339.07   27.70 
  -3   7   1   20.40    5.50 
  -3   7  -1   29.20    5.60 
  -3   8   1   45.10    8.20 
  -3  -9  -1  121.49   11.50 
  -3   9   1  110.49   14.50 
   3  -9   1  125.79   12.00 
  -3  -9   1  124.09   11.70 
  -3 -10  -1  140.69   12.20 
  -3 -10   1  109.99   12.40 
  -3 -11  -1   13.60    4.20 
  -3 -11   1   18.80    4.40 
  -3 -12  -1   50.59    5.90 
  -3 -12   1   53.39    6.10 
  -3   0  -2   -0.50    0.90 
  -3   0   2   -0.40    0.40 
  -3   0   2    0.10    1.20 
  -3  -1  -2  452.35   31.10 
  -3   1   2  370.46   30.90 
  -3  -1   2  364.16   31.50 
  -3   1  -2  439.06   31.20 
  -3  -1   2  367.76   30.70 
   3   1   2  405.56   31.40 
  -3   2   2  335.17   26.60 
   3   2   2  356.56   26.90 
  -3   2  -2  329.97   26.80 
  -3  -3  -2  215.88   16.00 
  -3   3   2  188.98   15.90 
   3   3   2  186.28   16.00 
  -3   4   2   59.99    6.50 
  -3   4   2   61.69    5.90 
   3   4   2   66.19    6.90 
   3   4   2   63.49    6.10 
  -3  -4   2   45.60    6.80 
  -3   5   2 1416.86  108.29 
  -3   5   2 1406.26  109.09 
   3   5   2 1385.66  108.39 
   3   5   2 1529.55  109.39 
  -3   5  -2 1281.17  108.69 
  -3   6   2  180.98   16.40 
  -3   6   2  164.88   15.10 
   3   6   2  182.48   16.80 
  -3   7   2   93.59   11.70 
   3   7   2   97.19   11.90 
  -3   7  -2   97.39   10.60 
  -3   8   2   72.79   10.80 
  -3   8  -2   47.90   10.90 
   3   8   2   58.89   12.60 
   3  -9   2  217.78   18.30 
  -3   9   2  204.18   21.60 
  -3  -9  -2  226.28   18.20 
  -3  -9   2  204.68   18.40 
   3 -10   2   11.80    3.90 
  -3 -10   2   13.80    4.40 
   3 -11   2   28.10    4.30 
  -3 -11  -2   25.40    4.70 
  -3 -11   2   29.10    5.00 
  -3 -12   2   32.40    4.60 
  -3   0  -3   -0.30    1.20 
  -3   0   3   -0.50    0.30 
  -3   0   3    0.20    1.30 
   3   0   3    0.80    1.90 
  -3   1   3  288.07   23.10 
  -3  -1   3  301.97   23.60 
   3   1   3  303.37   23.60 
  -3  -1   3  284.37   22.80 
  -3   2   3  109.49    9.20 
   3   2   3  110.79    9.50 
  -3  -2   3  104.19    9.70 
  -3   3   3  587.94   42.20 
   3   3   3  568.54   42.40 
  -3   3  -3  465.95   41.90 
  -3   4   3   93.09    9.10 
  -3  -4  -3  105.79    8.50 
  -3   4   3   87.49    8.50 
  -3   4  -3  110.39    9.10 
  -3  -4   3   70.69    9.00 
   3   4   3   79.69    7.30 
   3   4   3   88.39    8.70 
   3   4   3   89.19    9.60 
  -3   5   3   76.69    8.70 
  -3   5   3   77.89    7.70 
   3   5   3   70.49    7.70 
   3   5   3   68.69    6.30 
   3   5   3   80.19    8.90 
  -3   6   3   80.39    8.20 
  -3   6   3   87.39    9.80 
  -3   6  -3   63.99    8.60 
   3   6   3   94.39   10.60 
  -3   7   3    7.40    5.20 
   3   7   3    9.50    5.70 
  -3   8   3   77.89   11.30 
   3  -8   3   68.39    7.60 
   3   8   3   72.69   11.70 
  -3  -8   3   68.19    8.20 
   3  -9   3   97.29    9.70 
  -3   9   3   89.49   13.60 
   3  -9   3  105.29   10.30 
  -3  -9  -3  105.09   10.10 
  -3  -9   3  110.99   10.70 
  -3 -10  -3   37.30    6.20 
   3 -10   3   30.20    5.10 
  -3 -10   3   28.00    5.50 
   3 -11   3   80.09    8.30 
  -3 -11   3   90.49    9.00 
  -3 -12   3   10.80    2.60 
  -3   0  -4    0.10    1.20 
  -3   0   4   -0.20    0.20 
   3   0   4    0.50    1.80 
  -3   1   4   73.69    6.80 
  -3  -1   4   82.89    7.30 
  -3  -1   4   74.49    6.50 
   3   1   4   73.59    7.30 
  -3  -2  -4  650.83   55.19 
  -3   2   4  747.03   55.29 
  -3   2  -4  648.24   55.39 
   3   2   4  737.13   55.59 
  -3  -2   4  776.82   55.69 
  -3  -3  -4  371.16   31.00 
  -3   3   4  423.46   31.10 
   3  -3   4  320.67   33.30 
  -3   3   4  433.06   31.90 
  -3   3  -4  333.17   31.40 
  -3  -3   4  439.86   31.60 
   3   3   4  401.66   31.30 
   3   3   4  361.76   30.20 
   3   3   4  432.86   32.40 
  -3   4   4   28.60    5.00 
  -3   4   4   30.40    4.60 
  -3   4  -4   20.80    4.10 
   3   4   4   22.40    4.00 
   3   4   4   29.10    2.80 
   3   4   4   30.00    5.80 
  -3   5   4  198.68   17.20 
  -3  -5  -4  195.98   17.20 
  -3   5   4  207.88   18.40 
  -3   5  -4  213.58   17.60 
   3   5   4  189.18   15.90 
   3   5   4  184.48   17.40 
   3   5   4  216.68   18.70 
  -3   6   4  166.78   14.80 
  -3   6   4  162.38   15.70 
  -3   6   4  142.99   14.10 
   3   6   4  160.88   15.50 
   3   6   4  135.29   12.60 
   3   6   4  168.48   16.10 
  -3   7   4   41.50    8.20 
   3   7   4   47.30    9.30 
  -3   8   4  106.99   14.80 
   3  -8   4  110.39   10.40 
   3  -8   4  115.49   10.90 
   3   8   4  115.09   15.10 
  -3  -8   4  119.79   11.20 
   3  -9   4  140.89   12.50 
   3  -9   4  126.29   12.10 
  -3   9   4  126.89   16.20 
  -3  -9   4  141.29   12.90 
   3   9   4  134.59   16.40 
   3 -10   4   66.69    7.80 
   3 -10   4   51.89    7.10 
  -3 -10   4   70.79    8.50 
   3 -11   4   76.59    7.70 
  -3 -11   4   74.49    8.10 
   3   0   5    2.70    4.20 
   3   0   5    0.60    2.20 
  -3   0  -5   -0.30    1.50 
  -3   0   5   -0.30    0.30 
   3  -1   5  128.89   16.70 
  -3   1   5  172.18   13.50 
  -3  -1  -5  154.08   13.50 
   3   1   5  167.68   15.70 
   3   1   5  161.48   14.00 
  -3   1  -5  169.98   13.50 
  -3   2   5  479.35   36.90 
  -3   2   5  452.05   36.00 
  -3  -2  -5  504.15   36.20 
  -3  -2   5  426.46   36.10 
   3   2   5  497.35   37.90 
   3   2   5  436.26   36.30 
   3   2   5  411.06   35.10 
  -3  -3  -5  161.18   12.70 
  -3   3   5  145.89   13.60 
  -3   3   5  140.09   12.40 
   3   3   5  149.69   14.20 
   3   3   5  139.09   11.40 
   3   3   5  138.59   13.00 
  -3   3  -5  129.09   12.90 
  -3  -4  -5  118.79   10.90 
  -3   4   5  108.69   10.90 
  -3   4   5  116.19   11.80 
   3   4   5  109.19   11.00 
   3   4   5  106.59    9.50 
   3   4   5  119.59   12.90 
  -3   4  -5  135.39   11.50 
  -3   5   5  146.39   13.00 
  -3   5   5  130.49   12.50 
  -3   5   5  127.99   13.60 
   3   5   5  146.19   14.10 
   3   5   5  137.99   14.70 
   3   5   5  124.19   12.80 
   3   5   5  126.29   11.00 
   3   5   5  124.59   10.90 
  -3   6   5  165.08   17.20 
  -3   6   5  178.18   16.30 
   3   6   5  157.48   14.00 
   3   6   5  171.38   18.00 
   3   6   5  189.68   17.70 
  -3   7   5    1.10    4.40 
   3  -7   5    0.70    3.80 
   3  -7   5    2.50    2.60 
  -3   7   5   -0.30    5.30 
   3   7   5    2.80    2.50 
   3   7   5    1.50    6.30 
  -3  -7   5    3.10    2.50 
  -3   8   5   10.40    7.10 
   3  -8   5    8.00    3.10 
   3  -8   5    7.80    3.50 
  -3  -8   5   11.00    3.00 
   3   8   5    9.80    6.70 
  -3  -8   5    9.50    3.20 
  -3  -8   5    8.30    3.70 
   3  -9   5    3.40    3.10 
   3  -9   5    2.50    3.50 
  -3  -9   5    0.90    3.80 
   3 -10   5    7.60    3.50 
   3 -10   5    6.70    3.10 
  -3 -10   5    8.10    3.80 
   3 -11   5   22.90    3.20 
   3 -11   5   20.70    3.40 
  -3 -11   5   26.50    3.90 
  -3  11  -5   17.70    3.50 
   3   0   6    3.00    4.70 
   3   0   6    1.50    2.50 
  -3   0  -6   -0.60    1.70 
  -3   0   6    0.40    1.50 
   3   0   6    2.00    0.90 
   3  -1   6   84.99   12.20 
  -3  -1  -6   72.59    8.40 
   3   1   6  105.49   11.60 
   3   1   6  117.99    9.60 
  -3   1  -6   73.39    8.20 
   3   1   6  101.69    7.40 
  -3  -2  -6  779.12   60.69 
  -3   2   6  773.42   60.49 
  -3   2   6  801.42   61.79 
   3   2   6  744.73   60.89 
   3   2   6  837.92   62.79 
   3   2   6  722.03   59.49 
   3  -3   6  155.78   21.60 
  -3   3   6  209.48   18.10 
  -3   3   6  236.58   19.70 
   3   3   6  216.38   16.80 
   3   3   6  211.98   18.40 
   3   3   6  238.08   20.50 
  -3   4   6  149.39   15.00 
  -3   4   6  141.29   12.20 
  -3   4   6  143.89   13.70 
  -3   4   6  160.18   14.20 
   3   4   6  166.88   16.00 
   3   4   6  145.19   12.20 
   3   4   6  134.89   13.90 
   3   4   6  163.48   15.00 
   3   4   6  145.29   12.10 
  -3   5   6  181.88   16.40 
  -3   5   6  175.68   17.50 
   3   5   6  157.28   14.20 
   3   5   6  162.68   14.30 
   3   5   6  201.38   17.90 
   3   5   6  172.48   17.90 
  -3   6   6   60.49    8.60 
  -3   6   6   55.79   10.10 
   3   6   6   57.29    5.90 
   3   6   6   64.99   10.80 
   3   6   6   49.70    9.70 
  -3   7   6   18.70    7.30 
   3  -7   6   21.70    4.10 
  -3   7   6   20.90    6.10 
   3  -7   6   27.80    3.90 
   3  -7   6   27.50    4.00 
   3  -7   6   27.40    4.20 
  -3  -7   6   21.10    3.70 
  -3  -7   6   23.20    4.00 
  -3  -7   6   25.90    3.90 
   3   7   6   19.60    8.10 
   3   7   6   18.60    7.70 
   3   7   6   22.80    3.80 
  -3  -7   6   25.90    4.70 
  -3   8   6   20.50    8.20 
   3  -8   6   22.40    4.40 
   3  -8   6   15.30    3.50 
  -3   8   6   16.90    6.20 
   3  -8   6   19.20    3.70 
  -3  -8   6   21.70    3.60 
   3   8   6   16.50    7.80 
  -3  -8   6   22.70    3.90 
  -3  -8   6   20.80    4.40 
   3  -9   6   55.19    6.90 
   3  -9   6   48.20    7.00 
  -3  -9   6   52.49    7.20 
  -3  -9   6   49.60    6.60 
  -3  -9   6   46.80    6.20 
   3 -10   6   19.10    3.50 
   3 -10   6   16.40    3.60 
  -3 -10   6   13.20    3.70 
   3 -11   6   -0.80    1.60 
   3 -11   6    0.90    2.00 
  -3 -11   6   -0.50    2.10 
  -3  11  -6    3.10    1.90 
  -3   0  -7   -0.70    1.90 
   3   0   7   -0.10    5.10 
   3   0   7    0.30    1.20 
  -3   1   7  449.26   35.60 
   3   1   7  445.16   34.40 
   3   1   7  448.16   38.80 
   3   1   7  436.06   36.00 
  -3  -2  -7  367.66   30.70 
  -3   2   7  386.36   30.60 
   3   2   7  366.06   31.00 
   3   2   7  384.46   29.30 
   3   2   7  352.56   29.40 
   3   2   7  410.86   33.60 
  -3   3   7  223.98   17.70 
  -3   3   7  237.78   19.60 
  -3   3   7  187.88   18.80 
  -3   3   7  219.28   20.90 
  -3  -3  -7  245.08   19.40 
   3   3   7  242.18   20.50 
   3   3   7  229.08   17.60 
   3   3   7  224.98   21.70 
   3   3   7  200.78   19.40 
   3   3   7  210.18   17.60 
  -3   4   7    2.90    3.80 
  -3   4   7    3.30    2.10 
  -3   4   7    3.30    5.10 
   3   4   7    1.80    5.20 
   3   4   7    3.10    1.90 
   3   4   7   -0.20    4.60 
   3   4   7    1.60    2.00 
  -3   5   7   11.60    5.30 
  -3   5   7    7.90    6.10 
   3   5   7    8.80    6.40 
   3   5   7    8.10    6.50 
   3   5   7    8.10    2.50 
   3  -6   7   28.20    4.20 
  -3   6   7   40.30    7.80 
   3  -6   7   24.60    4.30 
   3  -6   7   28.70    3.90 
   3  -6   7   25.20    4.10 
  -3   6   7   37.50    9.10 
   3   6   7   30.10    8.10 
  -3  -6   7   27.60    3.90 
   3   6   7   30.60    9.30 
  -3  -6   7   43.80    5.00 
  -3  -6   7   38.40    5.20 
  -3  -6   7   30.80    4.20 
   3   6   7   25.20    4.10 
   3  -7   7   11.80    3.50 
   3  -7   7   10.70    3.10 
  -3   7   7    6.50    6.70 
   3  -7   7   14.90    3.50 
   3  -7   7   11.40    3.10 
  -3   7   7   11.40    5.70 
   3   7   7    9.40    3.30 
  -3  -7   7   13.30    3.40 
   3   7   7    6.10    6.80 
  -3  -7   7   11.40    3.00 
  -3  -7   7   11.50    3.00 
   3   7   7    8.40    7.00 
  -3  -7   7   11.80    3.80 
   3  -8   7  107.69   10.80 
   3  -8   7  107.19    9.90 
  -3   8   7  103.99   13.50 
   3  -8   7  113.49   10.30 
   3  -8   7  109.79   10.30 
  -3  -8   7  119.09   10.40 
  -3  -8   7  107.19   10.90 
   3   8   7  102.49   14.40 
  -3  -8   7  109.89   10.10 
  -3  -8   7  111.99   10.20 
   3  -9   7   65.29    7.00 
   3  -9   7   57.39    7.40 
  -3  -9   7   59.09    6.30 
  -3  -9   7   59.29    6.90 
  -3  -9   7   59.09    7.20 
   3 -10   7    0.60    2.50 
   3 -10   7    2.50    2.40 
  -3 -10   7    1.20    2.10 
  -3 -10   7    1.50    2.60 
   3   0   8    6.70    6.10 
   3  -1   8   28.40    9.70 
   3   1   8   20.10    4.50 
   3   1   8   26.60    8.70 
   3   1   8   25.20    3.10 
   3   1   8   28.10    3.10 
   3   1   8   33.60    6.60 
  -3   2   8  218.38   18.80 
   3   2   8  208.38   16.50 
   3   2   8  189.08   21.70 
   3   2   8  198.28   16.50 
   3   2   8  213.78   19.90 
  -3   3   8  358.86   27.20 
  -3   3   8  354.26   29.30 
   3   3   8  359.46   30.20 
   3   3   8  335.47   27.10 
   3   3   8  331.27   27.00 
   3   3   8  325.37   32.00 
  -3   4   8   48.50    9.70 
  -3   4   8   42.60    7.80 
  -3   4   8   49.80    5.30 
   3   4   8   44.10    9.90 
   3   4   8   50.49    5.40 
   3   4   8   42.40    5.00 
   3   4   8   43.10    8.90 
   3  -5   8  237.88   20.10 
   3  -5   8  243.48   19.80 
   3  -5   8  241.48   19.50 
  -3   5   8  231.28   24.40 
  -3   5   8  252.67   22.50 
   3   5   8  236.28   24.70 
   3   5   8  243.28   19.70 
  -3  -5   8  236.48   19.60 
   3   5   8  274.77   24.00 
  -3  -5   8  234.08   19.70 
  -3  -5   8  244.68   19.90 
   3  -6   8  146.29   12.50 
   3  -6   8  145.99   13.00 
  -3   6   8  138.79   16.00 
  -3   6   8  131.59   17.60 
   3  -6   8  150.98   12.70 
   3  -6   8  147.69   12.50 
   3   6   8  152.48   12.70 
  -3  -6   8  138.99   12.40 
  -3  -6   8  150.28   12.80 
   3   6   8  150.98   17.80 
  -3  -6   8  145.09   12.60 
   3   6   8  133.49   18.10 
   3  -7   8   40.20    5.00 
   3  -7   8   38.10    4.70 
  -3   7   8   24.40    8.50 
  -3   7   8   29.80    7.70 
   3  -7   8   25.40    4.10 
   3  -7   8   40.50    5.30 
  -3  -7   8   24.80    4.70 
  -3  -7   8   34.60    4.50 
   3   7   8   27.50    8.40 
  -3  -7   8   37.70    4.60 
  -3  -7   8   26.50    4.20 
   3   7   8   27.30    8.60 
   3  -8   8   38.30    5.30 
   3  -8   8   33.60    5.10 
  -3   8   8   27.20    6.90 
   3  -8   8   42.70    5.10 
   3  -8   8   46.40    5.60 
  -3  -8   8   42.50    5.00 
  -3  -8   8   44.40    5.20 
   3   8   8   34.90    8.10 
  -3  -8   8   30.10    4.80 
  -3  -8   8   34.90    4.60 
   3  -9   8   33.80    4.20 
   3  -9   8   31.50    4.60 
   3  -9   8   34.60    4.20 
   3  -9   8   33.00    4.20 
  -3  -9   8   27.00    4.30 
  -3  -9   8   34.50    4.40 
  -3  -9   8   36.90    4.30 
   3 -10   8    4.90    1.90 
   3 -10   8    1.80    2.00 
  -3 -10   8    4.20    2.00 
  -3 -10   8    2.60    1.60 
  -3  10  -8    2.00    2.60 
   3   1   9   57.79    5.50 
   3   1   9   56.19    5.40 
   3   1   9   48.30   11.10 
  -3   2   9  218.48   19.10 
   3   2   9  208.38   20.00 
   3   2   9  204.38   16.40 
   3   2   9  184.78   22.60 
   3   2   9  190.78   16.30 
  -3   3   9  107.59   12.50 
   3  -3   9  103.49    9.40 
   3  -3   9  108.89    9.50 
  -3   3   9  109.99    9.50 
   3   3   9  104.69    9.30 
  -3  -3   9  102.59    9.20 
  -3  -3   9  103.99    9.50 
   3   3   9  104.39   16.20 
   3   3   9  106.29    9.40 
   3   3   9  113.29   14.20 
  -3   4   9  215.78   20.30 
   3  -4   9  203.18   17.00 
   3  -4   9  207.08   17.10 
   3  -4   9  210.98   17.00 
   3  -4   9  210.58   17.60 
  -3  -4   9  202.88   17.00 
  -3  -4   9  213.68   17.20 
   3   4   9  183.18   22.90 
   3   4   9  209.98   17.10 
   3   4   9  215.88   21.60 
  -3  -4   9  207.98   16.90 
   3  -5   9  360.16   28.10 
   3  -5   9  341.97   27.80 
   3  -5   9  363.76   27.90 
   3  -5   9  346.57   28.40 
  -3   5   9  364.66   31.20 
   3   5   9  350.46   32.20 
   3   5   9  358.46   28.00 
  -3  -5   9  351.56   27.90 
   3   5   9  294.47   33.10 
  -3  -5   9  358.16   27.90 
  -3  -5   9  363.56   28.10 
   3  -6   9  244.98   19.90 
  -3   6   9  246.18   23.50 
   3  -6   9  263.67   20.00 
  -3   6   9  192.78   24.70 
   3  -6   9  249.48   20.10 
   3  -6   9  245.98   20.50 
   3   6   9  237.98   25.70 
   3   6   9  238.38   20.10 
  -3  -6   9  255.97   20.00 
  -3  -6   9  251.57   20.20 
   3   6   9  253.37   24.70 
  -3  -6   9  246.28   20.10 
   3  -7   9   25.70    4.40 
   3  -7   9   20.10    3.40 
   3  -7   9   25.60    3.90 
   3  -7   9   15.80    3.30 
  -3   7   9   23.10    6.90 
  -3  -7   9   19.60    3.60 
   3   7   9   16.90    7.70 
  -3  -7   9   17.70    3.30 
  -3  -7   9   24.30    3.90 
   3  -8   9   18.50    3.90 
   3  -8   9   32.00    3.90 
   3  -8   9   24.30    3.30 
  -3   8   9   22.40    6.10 
   3  -8   9   25.40    3.60 
  -3  -8   9   21.70    3.40 
  -3  -8   9   24.70    4.00 
  -3  -8   9   23.90    3.60 
   3   8   9   18.60    6.00 
  -3  -8   9   18.40    3.40 
   3  -9   9   56.79    5.70 
   3  -9   9   63.19    5.90 
   3  -9   9   62.19    6.20 
   3  -9   9   62.09    5.60 
  -3  -9   9   56.89    5.80 
  -3  -9   9   59.29    6.10 
  -3  -9   9   55.49    5.90 
  -3  -9   9   63.09    5.70 
   3  -2  10   30.30    3.70 
   3   2  10   24.80    9.30 
   3   2  10   19.40    3.40 
   3   2  10   24.70    3.60 
   3   2  10   27.00    8.20 
   3  -3  10  145.09   12.80 
  -3   3  10  161.78   16.60 
   3  -3  10  155.88   13.80 
   3  -3  10  149.99   12.90 
  -3  -3  10  154.28   12.70 
  -3  -3  10  153.78   12.90 
   3   3  10  153.98   12.90 
   3   3  10  132.59   19.40 
  -3  -3  10  152.08   12.70 
   3   3  10  159.48   17.80 
   3  -4  10   68.29    6.80 
  -3   4  10   63.19   10.90 
   3  -4  10   65.89    7.00 
   3  -4  10   70.09    7.90 
   3   4  10   65.39    7.00 
  -3  -4  10   67.09    7.10 
   3   4  10   50.69   11.90 
  -3  -4  10   68.49    6.70 
   3   4  10   76.99   12.20 
  -3  -4  10   70.59    6.90 
   3  -5  10   36.40    5.20 
   3  -5  10   37.90    5.00 
   3  -5  10   23.80    3.80 
   3  -5  10   28.70    4.10 
  -3   5  10   35.90    8.00 
   3   5  10   36.40   12.30 
  -3  -5  10   37.00    4.40 
  -3  -5  10   34.60    4.40 
   3   5  10   48.80    9.90 
  -3  -5  10   36.20    4.60 
   3   5  10   37.70    4.70 
   3  -6  10   60.99    7.40 
   3  -6  10   59.79    6.80 
   3  -6  10   68.19    6.80 
   3  -6  10   63.29    6.50 
  -3   6  10   63.19   11.00 
   3   6  10   69.29   11.30 
  -3  -6  10   66.69    6.70 
  -3  -6  10   65.69    6.90 
  -3  -6  10   61.99    6.80 
   3  -7  10   16.50    3.10 
   3  -7  10   20.60    3.10 
  -3   7  10   15.80    5.70 
   3  -7  10   17.00    2.90 
   3  -7  10   16.00    3.60 
   3   7  10   14.60    6.10 
  -3  -7  10   20.60    3.20 
  -3  -7  10   16.30    3.20 
  -3  -7  10   16.70    3.00 
   3  -8  10   21.70    3.00 
   3  -8  10   20.50    2.80 
   3  -8  10   17.50    2.80 
   3  -8  10   20.30    3.40 
  -3  -8  10   23.00    3.10 
  -3  -8  10   17.50    2.70 
  -3  -8  10   19.00    3.00 
   3  -9  10   18.30    2.40 
  -3  -9  10   16.60    2.60 
   3   2  11  264.97   22.00 
   3  -3  11   20.50    3.30 
  -3   3  11   23.60    6.90 
   3  -3  11   27.00    4.50 
   3   3  11   31.40    8.40 
  -3  -3  11   22.60    3.50 
   3   3  11   31.60    4.00 
  -3  -3  11   24.60    3.40 
  -3   4  11    9.50    5.90 
   3  -4  11   10.60    3.40 
   3  -4  11    7.30    2.50 
   3  -4  11    9.20    2.50 
  -3  -4  11    8.40    2.50 
   3   4  11    9.60    3.00 
  -3  -4  11    7.30    2.60 
   3   4  11    7.20    6.30 
  -3  -4  11    8.40    2.60 
  -3   5  11   76.39   11.60 
   3  -5  11   84.49    8.60 
   3  -5  11   76.59    7.70 
   3  -5  11   84.79    7.90 
  -3  -5  11   87.29    7.70 
   3   5  11   82.59    8.10 
  -3  -5  11   80.29    8.00 
   3   5  11   81.69   12.30 
  -3  -5  11   84.29    7.90 
  -3   6  11    1.90    4.80 
   3  -6  11    0.80    2.50 
   3  -6  11    1.00    1.90 
   3  -6  11   -0.60    2.10 
   3  -6  11    1.10    2.00 
   3   6  11    1.20    4.70 
  -3  -6  11   -0.90    2.10 
  -3  -6  11    0.90    2.20 
  -3  -6  11   -0.80    2.00 
   3  -7  11   20.80    3.20 
   3  -7  11   19.00    2.50 
   3  -7  11   18.50    2.60 
   3  -7  11   12.00    2.50 
  -3  -7  11   16.00    2.60 
  -3  -7  11   15.40    2.60 
  -3  -7  11   12.50    2.40 
   3  -8  11    8.60    2.00 
  -3  -8  11   11.40    1.90 
   3   3  12   36.40    9.90 
   3   3  12   37.90    6.20 
   3  -4  12   46.30    4.80 
  -3   4  12   44.80    8.10 
   3  -4  12   48.00    5.10 
  -3  -4  12   47.70    5.00 
   3   4  12   43.00    8.30 
  -3  -4  12   47.70    5.20 
   3  -5  12   17.90    2.60 
   3  -5  12   16.10    2.70 
  -3  -5  12   17.20    2.60 
  -3  -5  12   16.10    2.60 
  -3  -5  12   18.30    2.80 
   3  -6  12   38.50    4.30 
   3  -6  12   41.70    4.20 
  -3  -6  12   40.30    4.20 
  -3  -6  12   42.20    4.30 
  -3  -6  12   37.80    4.10 
  -3  -7  12    0.30    2.10 
  -4   0   0  168.48   14.10 
  -4   0   0  163.98   13.70 
  -4   1   0  261.97   19.30 
  -4   1   0  220.68   19.40 
  -4  -1   0  251.57   19.90 
  -4  -2   0  567.54   46.40 
  -4   2   0  639.84   46.70 
   4   3   0  784.12   66.69 
  -4   3   0  929.81   66.89 
  -4  -3   0  889.11   66.59 
  -4   4   0  197.28   16.90 
  -4   4   0  201.48   16.20 
  -4   5   0   27.20    4.90 
  -4   5   0   22.70    3.50 
  -4   6   0   81.49    9.10 
  -4  -6   0   77.69    9.60 
  -4   7   0  145.19   14.90 
  -4   8   0   38.00    8.00 
  -4  -9   0   74.89    8.60 
  -4   9   0   78.69   11.90 
  -4 -10   0    5.30    4.00 
  -4 -11   0   92.39   10.10 
  -4 -12   0   24.10    3.70 
  -4   0  -1  293.57   21.60 
  -4   0  -1  251.67   21.40 
  -4   1   1 4214.08  296.57 
  -4  -1  -1 3810.72  295.87 
  -4  -1   1 3724.33  295.77 
  -4  -1   1 3746.93  296.67 
  -4   2   1 1462.45  108.89 
   4  -2   1 1629.14  108.99 
  -4  -2  -1 1482.55  108.79 
  -4   2  -1 1420.26  109.09 
  -4  -2   1 1227.98  109.59 
  -4  -2   1 1219.18  108.59 
   4   2   1 1490.45  109.09 
  -4   3   1  296.27   22.80 
  -4   3  -1  280.47   22.80 
  -4  -3   1  266.27   23.80 
   4   3   1  309.07   23.10 
  -4  -4  -1  492.45   43.60 
  -4   4   1  651.13   44.00 
  -4   4   1  646.24   44.70 
  -4   4  -1  504.05   44.30 
  -4   4  -1  529.35   43.60 
  -4  -4   1  555.04   45.20 
  -4   5   1   27.00    4.80 
  -4   5   1   28.10    4.00 
  -4  -5   1   18.90    4.50 
   4   5   1   29.80    5.10 
  -4   5  -1   32.50    5.10 
  -4   6   1    9.20    4.30 
  -4   6  -1   33.40    5.70 
  -4   7   1  454.15   37.30 
  -4   7  -1  432.66   36.90 
  -4   8  -1  125.79   14.20 
  -4   9   1   52.99    9.80 
  -4  -9  -1   51.89    7.10 
  -4  -9   1   56.69    7.40 
  -4   9  -1   52.09    9.30 
  -4 -10  -1  263.77   21.30 
  -4 -10   1  239.38   21.40 
  -4 -11  -1    0.20    3.50 
  -4 -11   1    6.80    3.80 
  -4 -12   1    9.00    2.80 
  -4   0   2  262.07   22.10 
  -4   0   2  291.17   22.70 
  -4   0  -2  295.77   22.40 
  -4   1   2  444.16   33.80 
  -4  -1   2  447.46   33.50 
  -4  -1   2  404.86   34.60 
   4   1   2  444.66   34.30 
  -4   2   2  947.61   63.29 
  -4  -2  -2  818.52   63.19 
  -4  -2   2  760.82   64.19 
  -4   2  -2  726.63   63.39 
   4   2   2  840.22   63.59 
  -4   3   2  224.38   18.40 
   4   3   2  235.38   18.80 
  -4   4   2   33.80    5.10 
  -4   4   2   41.90    4.60 
  -4  -4   2   28.80    5.30 
   4   4   2   36.70    5.30 
   4   4   2   38.60    4.90 
  -4   5   2  121.89   10.10 
  -4   5   2  128.09   11.20 
  -4  -5   2   89.59   11.20 
   4   5   2  136.19   11.70 
  -4   5  -2   87.89   10.60 
  -4   6   2   26.80    5.50 
  -4   6   2   22.70    4.10 
  -4   6  -2   40.20    6.10 
   4   6   2   25.30    5.90 
  -4   7   2  193.48   18.70 
  -4   7  -2  189.68   18.00 
   4   7   2  200.88   19.20 
  -4  -8  -2   18.30    5.20 
  -4   8   2   16.70    6.20 
  -4  -8   2   14.40    4.20 
  -4   8  -2   23.90    6.10 
   4  -9   2   12.30    3.40 
  -4   9   2   13.90    7.00 
   4  -9   2   20.90    4.50 
  -4  -9  -2   20.20    4.20 
  -4   9  -2   20.60    4.30 
  -4  -9   2   15.90    4.30 
   4 -10   2  122.69   10.80 
  -4 -10  -2   89.39   10.80 
  -4 -10   2  117.99   11.60 
  -4 -11  -2  228.18   18.10 
  -4 -11   2  195.08   18.10 
  -4 -12   2   -3.00    2.10 
  -4   1   3  517.55   41.20 
  -4  -1  -3  438.46   41.30 
   4   1   3  534.25   41.80 
  -4  -1   3  602.54   42.10 
  -4  -1   3  566.44   40.90 
  -4  -2  -3  971.20   70.89 
  -4   2   3  984.00   70.79 
  -4   2  -3  813.12   71.09 
  -4  -2   3  800.82   71.49 
   4   2   3 1019.90   71.39 
  -4   3   3  206.18   18.20 
   4   3   3  223.58   19.90 
   4   3   3  211.68   18.60 
  -4   3  -3  263.07   18.60 
  -4   4   3 2153.58  163.38 
  -4  -4  -3 2002.20  163.28 
  -4   4   3 2262.07  164.18 
   4   4   3 2174.58  163.68 
   4   4   3 2388.36  164.68 
  -4   4  -3 1974.80  163.98 
   4   4   3 1945.51  162.58 
  -4  -5  -3  161.08   14.90 
  -4   5   3  190.48   16.30 
  -4   5   3  181.18   15.30 
   4   5   3  176.28   15.60 
  -4   5  -3  172.98   15.90 
   4   5   3  204.48   17.00 
   4   5   3  163.68   14.00 
  -4   6   3  640.14   49.60 
  -4   6   3  620.44   50.39 
  -4   6   3  569.84   49.10 
   4   6   3  668.83   50.89 
  -4   6  -3  609.64   49.90 
  -4   7   3  107.49   13.00 
  -4   7  -3  117.19   12.30 
   4   7   3  117.19   13.90 
   4  -8   3  471.95   38.40 
  -4   8   3  473.65   41.80 
  -4  -8  -3  516.65   38.80 
  -4  -8   3  474.85   38.70 
   4   8   3  495.75   42.10 
   4  -9   3   28.70    4.50 
   4  -9   3   36.90    5.30 
  -4  -9  -3   27.10    5.00 
  -4   9   3   31.20    8.70 
  -4  -9   3   27.60    5.10 
  -4 -10  -3  218.88   21.20 
   4 -10   3  298.37   21.30 
   4 -10   3  249.88   20.90 
  -4  10  -3  205.38   21.20 
  -4 -10   3  305.77   21.90 
   4 -11   3   36.80    4.70 
  -4 -11   3   35.40    5.30 
  -4 -12   3   -0.70    2.30 
  -4   0  -4  542.95   38.90 
  -4   0   4  449.56   39.10 
  -4   1   4   52.99    5.30 
  -4  -1   4   62.89    6.00 
  -4  -1   4   53.59    5.00 
   4   1   4   52.89    6.10 
  -4  -2  -4   39.80    4.50 
  -4   2   4   41.10    4.50 
   4   2   4   42.20    6.40 
   4   2   4   39.20    5.20 
  -4   2  -4   38.30    4.90 
  -4  -2   4   42.90    5.00 
  -4  -3  -4 1032.50   86.09 
  -4   3   4 1166.08   86.79 
  -4   3   4 1114.69   86.09 
   4   3   4 1228.88   87.59 
  -4  -3   4 1156.68   86.89 
   4   3   4 1105.59   86.39 
   4   3   4 1000.00   85.19 
  -4   4   4  159.88   13.60 
  -4   4   4  168.08   14.70 
   4   4   4  152.78   14.10 
   4   4   4  145.39   12.50 
   4   4   4  167.68   15.50 
  -4  -5  -4  213.28   17.70 
  -4   5   4  195.88   17.50 
  -4   5   4  208.48   18.70 
  -4   5  -4  229.08   18.40 
   4   5   4  198.48   16.40 
   4   5   4  213.88   19.30 
   4   5   4  186.58   17.90 
  -4   6   4  111.29   11.30 
  -4   6   4  106.49   12.50 
   4   6   4  107.69   13.30 
   4   6   4   98.29    9.40 
  -4   6  -4  138.39   12.20 
  -4   7   4  459.25   39.50 
  -4   7   4  473.95   38.20 
   4   7   4  447.76   39.60 
  -4   8   4   68.99   11.90 
   4  -8   4   75.79    8.50 
   4  -8   4   74.09    7.80 
  -4  -8  -4   96.69    8.90 
  -4  -8   4   76.59    8.80 
   4   8   4   85.59   13.30 
   4  -9   4  153.08   13.70 
   4  -9   4  163.58   14.10 
  -4  -9  -4  163.28   14.10 
  -4   9   4  140.89   18.00 
  -4  -9   4  156.38   14.50 
   4 -10   4    7.00    3.50 
   4 -10   4    6.90    3.00 
  -4  10  -4   13.20    3.90 
  -4 -10   4    6.60    4.00 
   4 -11   4   42.60    5.80 
   4 -11   4   43.80    5.20 
  -4 -11   4   39.50    5.20 
   4   0   5  226.58   22.20 
  -4   0  -5  242.28   19.30 
  -4  -1  -5   79.79    7.90 
  -4   1   5   97.29    7.90 
   4  -1   5   78.99   11.70 
  -4   1  -5   79.19    7.90 
   4   1   5   81.99    6.90 
   4   1   5   90.39    8.60 
   4   1   5   90.89   10.50 
  -4   2   5   30.80    5.00 
   4  -2   5   22.30    7.90 
  -4  -2  -5   21.20    3.70 
  -4   2   5   25.80    4.00 
   4   2   5   25.40    4.40 
   4   2   5   22.60    2.50 
  -4   2  -5   19.20    4.70 
  -4  -2   5   30.80    4.40 
  -4   2  -5   19.00    3.70 
   4   2   5   31.40    6.20 
   4  -3   5   22.70    7.60 
  -4  -3  -5   30.10    4.30 
  -4   3   5   34.70    5.40 
  -4   3   5   37.00    4.50 
   4   3   5   32.00    3.10 
   4   3   5   34.10    6.40 
  -4   3  -5   26.10    5.30 
   4   3   5   26.20    4.60 
  -4   4   5  317.67   25.90 
  -4  -4  -5  284.57   24.60 
  -4   4   5  300.37   24.60 
  -4   4  -5  284.57   25.30 
   4   4   5  308.17   23.50 
   4   4   5  329.97   26.70 
   4   4   5  280.27   24.90 
  -4   5   5   64.69    7.80 
  -4  -5  -5   57.69    7.40 
  -4   5   5   78.39    8.40 
  -4   5   5   69.69    9.70 
  -4   5  -5   62.79    8.30 
   4   5   5   63.19    6.20 
   4   5   5   70.99    6.40 
   4   5   5   81.59    9.60 
   4   5   5   68.09    8.20 
   4   5   5   76.49   10.20 
  -4   6   5   91.69   12.00 
  -4   6   5   86.99    9.90 
   4   6   5   79.89   12.30 
   4   6   5   93.29   11.40 
   4   6   5   76.89    7.70 
  -4   7   5  308.57   28.70 
   4  -7   5  330.17   24.80 
   4  -7   5  301.87   24.90 
  -4   7   5  319.57   26.90 
  -4  -7   5  282.07   25.20 
   4   7   5  300.77   29.00 
  -4  -7   5  312.07   24.60 
   4   7   5  302.77   24.60 
   4  -8   5  128.79   11.00 
   4  -8   5  122.19   11.40 
  -4   8   5  105.39   14.90 
   4   8   5  107.69   15.70 
  -4  -8   5  121.89   11.50 
  -4  -8   5  123.39   10.90 
  -4  -8   5  117.19   10.70 
   4  -9   5    2.80    3.30 
   4  -9   5   -0.70    3.00 
  -4  -9   5   -1.40    3.60 
   4 -10   5  147.29   13.20 
   4 -10   5  151.28   13.10 
  -4 -10   5  150.08   13.70 
   4 -11   5   18.00    3.20 
   4 -11   5   23.80    3.20 
  -4  11  -5   19.60    3.40 
  -4 -11   5   26.80    3.70 
   4   0   6  130.69   10.60 
  -4   0  -6  146.39   12.00 
   4   0   6  121.19   15.00 
  -4   1   6 1221.48   88.99 
   4  -1   6  985.00   92.29 
  -4  -1  -6 1164.68   89.19 
   4  -1   6 1124.79   87.99 
   4   1   6 1106.69   87.99 
   4   1   6 1151.88   89.49 
   4   1   6 1260.47   91.99 
  -4   1  -6 1176.68   89.19 
  -4  -2  -6    4.80    2.30 
   4  -2   6    4.80    6.40 
  -4   2   6    8.30    2.50 
   4   2   6    7.10    3.20 
   4   2   6    8.40    1.60 
  -4   2  -6    2.60    3.20 
   4   2   6   10.20    5.10 
  -4   3   6  584.04   44.40 
  -4   3   6  526.45   42.90 
   4   3   6  514.55   43.30 
   4   3   6  533.05   41.70 
  -4   3  -6  519.05   43.90 
   4   3   6  571.04   45.30 
  -4   4   6   56.99    8.70 
  -4   4   6   54.99    7.60 
  -4   4   6   54.59    6.90 
   4   4   6   53.79    9.40 
   4   4   6   47.70    7.30 
   4   4   6   57.29    8.90 
   4   4   6   46.10    4.90 
   4   4   6   45.50    5.10 
  -4   5   6   55.39    7.70 
  -4   5   6   51.29    9.10 
   4   5   6   49.70    5.20 
   4   5   6   51.79    5.30 
   4   5   6   49.50    8.80 
   4   5   6   52.39    9.80 
  -4   6   6   41.00    8.90 
  -4   6   6   55.59    8.70 
  -4  -6   6   44.40    7.10 
   4   6   6   52.09   10.20 
   4   6   6   46.40    5.40 
   4   6   6   59.59   10.20 
   4  -7   6   54.69    6.60 
  -4   7   6   52.89   10.80 
   4  -7   6   59.29    7.10 
   4  -7   6   64.39    6.90 
  -4   7   6   58.59    9.70 
   4  -7   6   54.99    6.20 
   4   7   6   61.09   10.90 
  -4  -7   6   55.29    6.30 
   4   7   6   52.89   11.20 
  -4  -7   6   54.69    6.20 
  -4  -7   6   60.69    6.50 
  -4  -7   6   46.30    7.10 
   4   7   6   56.29    6.20 
  -4   8   6   34.00    7.50 
   4  -8   6   34.20    5.20 
  -4   8   6   33.60    9.10 
   4  -8   6   44.60    5.90 
   4  -8   6   45.20    5.40 
  -4  -8   6   36.20    5.50 
   4   8   6   38.40    9.90 
  -4  -8   6   47.50    6.10 
  -4  -8   6   48.90    5.60 
   4  -9   6    9.30    3.30 
   4  -9   6    7.40    3.60 
  -4  -9   6    3.70    3.00 
  -4  -9   6    7.80    2.80 
  -4  -9   6    9.40    3.80 
   4 -10   6    8.50    3.10 
   4 -10   6    8.30    2.90 
  -4  10  -6    7.90    3.50 
  -4 -10   6    7.40    3.30 
   4 -11   6   75.99    6.70 
   4 -11   6   78.59    6.90 
  -4  11  -6   64.39    7.10 
  -4 -11   6   78.79    7.20 
   4   0   7  109.39   15.20 
   4   0   7  121.29    9.50 
  -4   1   7   65.49    7.60 
   4  -1   7   56.99   11.50 
   4   1   7   66.09    5.60 
   4   1   7   59.89    7.50 
   4   1   7   68.39   10.80 
  -4   2   7   55.79    6.70 
   4  -2   7   42.80   10.80 
  -4   2   7   54.89    7.60 
   4   2   7   50.99    4.90 
  -4   2  -7   70.39    8.20 
   4   2   7   49.70    9.50 
   4   2   7   56.89    5.10 
   4   2   7   54.89    8.30 
   4   2   7   44.50    6.90 
  -4   3   7   95.99    8.40 
  -4   3   7  105.39   10.70 
  -4   3   7   88.69    9.60 
   4   3   7  113.99   14.10 
   4   3   7   92.79    8.30 
   4   3   7   89.79   11.10 
   4   3   7  109.99   11.80 
   4   3   7   96.99    8.30 
  -4   4   7  389.06   32.00 
  -4   4   7  373.76   33.10 
   4   4   7  374.56   29.90 
   4   4   7  364.46   29.80 
   4   4   7  408.86   33.10 
   4   4   7  374.06   34.00 
  -4   5   7   33.90    6.70 
  -4   5   7   32.40    8.30 
   4   5   7   36.40    8.40 
   4   5   7   37.00    4.40 
   4   5   7   28.30    8.50 
   4   5   7   35.90    4.30 
   4  -6   7   43.30    5.70 
   4  -6   7   45.20    5.20 
   4  -6   7   43.00    5.30 
   4  -6   7   37.90    5.40 
  -4   6   7   34.90    9.00 
  -4   6   7   43.00    8.00 
  -4  -6   7   46.70    5.60 
   4   6   7   39.50    5.00 
   4   6   7   31.50    9.00 
  -4  -6   7   45.90    5.70 
   4   6   7   43.70   10.00 
  -4  -6   7   42.10    5.40 
  -4   7   7   34.40    9.50 
   4  -7   7   33.50    5.10 
   4  -7   7   37.40    4.60 
  -4   7   7   40.50    8.30 
   4  -7   7   32.30    4.70 
   4  -7   7   40.60    5.00 
  -4  -7   7   41.60    5.30 
  -4  -7   7   31.20    4.60 
  -4  -7   7   40.70    5.00 
   4   7   7   41.70    9.90 
  -4  -7   7   36.70    5.50 
   4   7   7   31.80    4.80 
   4   7   7   33.60    9.60 
   4  -8   7  236.28   19.40 
   4  -8   7  230.18   19.60 
  -4   8   7  205.18   21.80 
   4  -8   7  239.48   19.30 
   4  -8   7  233.88   18.90 
  -4  -8   7  231.38   19.20 
  -4  -8   7  245.68   19.40 
  -4  -8   7  248.48   19.80 
  -4  -8   7  230.78   19.10 
   4  -9   7   45.10    6.20 
   4  -9   7   43.90    5.90 
  -4  -9   7   44.30    5.30 
  -4  -9   7   43.00    5.80 
  -4  -9   7   35.50    5.20 
   4 -10   7   17.90    3.10 
   4 -10   7   13.90    2.80 
  -4 -10   7   11.80    2.90 
  -4  10  -7    2.40    2.90 
   4   0   8  121.09    9.30 
   4   0   8   92.99   15.40 
  -4  -1  -8   73.29   10.30 
   4  -1   8   67.19   13.30 
   4   1   8   90.29   10.60 
   4   1   8   79.29   13.40 
   4   1   8   76.59    6.70 
  -4   2   8   30.70    6.00 
   4   2   8   29.30    3.60 
   4   2   8   23.30    8.20 
   4   2   8   39.20    8.00 
   4   2   8   27.90    3.30 
  -4   3   8  425.36   32.80 
  -4   3   8  430.86   34.80 
   4   3   8  406.66   32.70 
   4   3   8  395.66   37.60 
   4   3   8  407.46   32.70 
   4   3   8  445.56   36.30 
   4  -4   8  114.39    9.60 
  -4   4   8  111.69   12.70 
   4  -4   8  108.39   10.10 
  -4  -4   8  113.49   11.10 
   4   4   8  106.59   15.90 
   4   4   8  107.69    9.70 
  -4  -4   8  110.99    9.90 
   4   4   8  108.39    9.70 
   4   4   8  112.09   14.60 
  -4   5   8   19.40    7.90 
  -4   5   8   22.00    6.70 
   4  -5   8   14.70    3.30 
   4  -5   8   18.60    3.90 
   4  -5   8   18.10    3.30 
   4  -5   8   18.50    3.30 
   4   5   8   15.30    3.40 
   4   5   8   20.10    8.70 
  -4  -5   8   15.40    3.10 
   4   5   8   12.60    7.80 
  -4  -5   8   18.50    3.60 
  -4  -5   8   21.40    3.50 
   4  -6   8   42.20    5.70 
  -4   6   8   41.20    8.40 
  -4   6   8   33.30    9.10 
   4  -6   8   43.20    6.10 
   4  -6   8   39.20    5.30 
   4  -6   8   43.90    5.40 
  -4  -6   8   43.10    5.80 
  -4  -6   8   41.80    5.40 
   4   6   8   41.30    5.20 
   4   6   8   37.60   10.30 
  -4  -6   8   41.40    5.60 
   4   6   8   45.10   10.60 
   4  -7   8  154.78   13.20 
   4  -7   8  157.08   13.50 
  -4   7   8  130.29   19.00 
   4  -7   8  154.68   13.90 
  -4   7   8  162.48   16.90 
   4  -7   8  166.98   13.40 
  -4  -7   8  167.58   14.00 
   4   7   8  145.99   18.40 
   4   7   8  145.79   13.50 
  -4  -7   8  153.28   13.30 
   4   7   8  140.59   18.50 
  -4  -7   8  153.38   13.50 
  -4  -7   8  161.48   13.50 
   4  -8   8   31.80    4.50 
   4  -8   8   27.70    4.80 
  -4   8   8   24.30    6.70 
   4  -8   8   27.20    4.20 
   4  -8   8   35.60    4.10 
  -4  -8   8   31.90    4.80 
  -4  -8   8   32.00    4.30 
  -4  -8   8   36.60    4.60 
   4   8   8   36.30    8.40 
  -4  -8   8   33.60    4.30 
   4  -9   8   14.30    2.90 
   4  -9   8   13.30    3.40 
   4  -9   8   14.40    3.00 
  -4  -9   8   12.30    3.00 
  -4  -9   8   15.70    2.80 
  -4  -9   8   17.50    3.10 
   4 -10   8   25.30    3.20 
   4 -10   8   20.40    3.00 
  -4 -10   8   14.30    2.50 
  -4  10  -8   29.60    3.50 
   4   0   9  332.67   32.60 
   4   1   9   11.40    2.40 
   4   1   9   13.40    6.40 
   4   1   9   11.30    2.40 
   4   1   9    9.00    8.00 
  -4   2   9  388.76   30.70 
   4   2   9  373.26   32.00 
   4   2   9  350.06   28.00 
   4   2   9  342.47   28.00 
   4   2   9  324.87   34.10 
   4  -3   9   20.30    3.20 
   4  -3   9   27.90    3.70 
   4  -3   9   20.80    3.90 
  -4   3   9   24.80    6.60 
  -4  -3   9   16.80    3.20 
  -4  -3   9   21.90    3.10 
   4   3   9   21.60    3.40 
   4   3   9   20.20    3.20 
   4   3   9   26.70    9.80 
   4   3   9   26.10    8.30 
   4  -4   9   35.00    4.70 
   4  -4   9   31.80    4.70 
   4  -4   9   24.90    3.70 
  -4   4   9   29.40    7.20 
   4   4   9   36.60    4.30 
   4   4   9   30.10   10.00 
   4   4   9   30.00    4.10 
  -4  -4   9   31.90    4.00 
   4   4   9   32.10    8.90 
  -4  -4   9   22.80    3.60 
  -4  -4   9   26.90    4.00 
   4  -5   9   22.50    4.40 
   4  -5   9   31.00    4.30 
   4  -5   9   30.30    3.80 
  -4   5   9   26.70    7.10 
   4  -5   9   30.60    4.10 
  -4  -5   9   35.00    4.30 
  -4  -5   9   21.20    4.00 
   4   5   9   33.60    9.10 
   4   5   9   34.40    4.60 
  -4  -5   9   32.70    4.10 
   4   5   9   24.90    9.50 
   4  -6   9   32.50    4.90 
  -4   6   9   30.60    7.50 
   4  -6   9   29.50    4.20 
   4  -6   9   34.30    4.30 
   4  -6   9   26.20    4.20 
   4   6   9   32.80    9.10 
   4   6   9   29.00    9.60 
  -4  -6   9   39.80    4.60 
  -4  -6   9   38.60    4.70 
   4   6   9   26.90    4.40 
  -4  -6   9   28.00    4.30 
   4  -7   9   39.90    5.70 
   4  -7   9   48.60    5.70 
   4  -7   9   52.29    6.10 
   4  -7   9   52.29    5.90 
  -4   7   9   48.60    8.80 
  -4  -7   9   44.10    5.90 
  -4  -7   9   49.00    6.10 
   4   7   9   43.80    9.60 
  -4  -7   9   46.10    6.00 
  -4   8   9    6.90    4.60 
   4  -8   9    5.30    2.30 
   4  -8   9    4.20    2.60 
   4  -8   9    4.10    3.00 
   4  -8   9    4.10    2.40 
  -4  -8   9    3.60    2.50 
  -4  -8   9    3.50    2.30 
   4   8   9    7.40    8.10 
  -4  -8   9    4.10    2.50 
   4  -9   9    2.20    2.20 
   4  -9   9    0.70    1.50 
   4  -9   9    1.60    1.90 
   4  -9   9   -0.80    1.80 
  -4  -9   9    0.10    1.60 
  -4  -9   9   -0.60    1.70 
  -4  -9   9    0.90    1.90 
   4   1  10   65.39    6.10 
   4   1  10   54.39   12.40 
   4  -2  10   56.59    5.40 
   4  -2  10   51.09    6.60 
  -4  -2  10   43.30    5.30 
   4   2  10   43.20   11.40 
   4   2  10   45.10    5.50 
   4   2  10   47.10    9.90 
   4   2  10   50.39    5.50 
   4  -3  10   35.30    4.80 
   4  -3  10   33.00    4.20 
  -4   3  10   51.79    8.70 
   4  -3  10   42.40    5.60 
   4   3  10   35.80    9.10 
   4   3  10   32.10   10.30 
   4   3  10   33.80    4.40 
  -4  -3  10   28.50    4.20 
  -4  -3  10   36.80    4.90 
   4  -4  10  136.99   11.80 
  -4   4  10  142.19   15.60 
   4  -4  10  136.99   12.70 
   4  -4  10  138.19   11.90 
   4   4  10  117.39   18.40 
  -4  -4  10  139.59   11.80 
  -4  -4  10  135.29   11.70 
  -4  -4  10  142.29   12.10 
   4   4  10  136.79   17.20 
   4   4  10  139.09   12.00 
   4  -5  10    6.70    2.40 
  -4   5  10   13.50    6.20 
   4  -5  10    6.50    3.30 
   4  -5  10    7.90    2.80 
   4  -5  10    7.30    2.70 
   4   5  10   14.90    3.40 
  -4  -5  10    4.60    2.80 
  -4  -5  10    7.00    2.60 
   4   5  10    7.70    7.40 
  -4  -5  10    5.70    2.90 
  -4   6  10   27.10    6.90 
   4  -6  10   22.00    3.50 
   4  -6  10   31.00    3.90 
   4  -6  10   25.40    4.40 
   4  -6  10   32.90    4.20 
  -4  -6  10   29.70    4.10 
   4   6  10   27.60    8.50 
   4   6  10   22.50    4.00 
  -4  -6  10   26.10    3.70 
  -4  -6  10   24.80    3.80 
  -4   7  10  147.19   16.60 
   4  -7  10  162.78   13.60 
   4  -7  10  159.48   14.00 
   4  -7  10  175.78   13.40 
   4  -7  10  159.48   13.40 
  -4  -7  10  164.98   13.60 
  -4  -7  10  168.08   13.60 
  -4  -7  10  168.58   13.40 
   4   7  10  135.79   16.90 
   4  -8  10    4.90    2.10 
   4  -8  10    4.00    2.40 
   4  -8  10    6.10    1.90 
   4  -8  10    5.60    2.00 
  -4  -8  10    6.00    2.10 
  -4  -8  10    6.70    2.00 
  -4  -8  10    6.30    2.10 
   4   2  11   28.60    3.90 
   4  -3  11   38.80    5.10 
   4  -3  11   49.00    6.40 
   4   3  11   47.50    5.20 
  -4  -3  11   45.30    5.30 
  -4  -3  11   39.90    5.10 
   4   3  11   38.30    9.50 
   4  -4  11   81.79    7.90 
   4  -4  11   85.99    8.60 
  -4   4  11   83.39   11.90 
   4  -4  11   80.09    7.70 
  -4  -4  11   83.49    8.00 
   4   4  11   84.09    8.30 
  -4  -4  11   83.69    7.60 
  -4  -4  11   85.69    7.90 
   4   4  11   74.19   13.10 
   4  -5  11   21.20    3.40 
  -4   5  11   20.40    6.20 
   4  -5  11   27.90    3.60 
   4  -5  11   26.40    4.30 
   4   5  11   31.60    4.00 
   4   5  11   26.40    7.70 
  -4  -5  11   20.80    3.30 
  -4  -5  11   25.00    3.70 
  -4  -5  11   28.40    3.70 
   4  -6  11   19.00    3.00 
   4  -6  11   20.80    3.20 
   4  -6  11   18.00    3.60 
   4  -6  11   21.10    2.90 
  -4   6  11   21.20    6.30 
  -4  -6  11   19.20    3.00 
  -4  -6  11   24.50    3.30 
  -4  -6  11   22.80    3.30 
   4   6  11   23.10    6.80 
   4  -7  11    6.40    1.80 
   4  -7  11    6.90    1.90 
   4  -7  11    6.30    2.00 
   4  -7  11    6.70    2.40 
  -4  -7  11    4.80    2.00 
  -4  -7  11    7.30    2.00 
  -4  -8  11   31.20    3.40 
   4  -3  12   54.29    5.60 
  -4  -3  12   57.89    5.60 
   4   3  12   68.79    6.10 
   4   3  12   39.50    8.50 
   4  -4  12   21.60    3.00 
   4  -4  12   26.10    3.70 
  -4   4  12   34.60   11.00 
   4   4  12   27.30    3.60 
   4   4  12   19.80    6.10 
  -4  -4  12   22.90    3.10 
  -4  -4  12   24.40    3.30 
   4  -5  12    1.20    2.10 
   4  -5  12    1.00    1.80 
   4  -5  12    2.40    1.70 
  -4  -5  12    0.30    1.60 
  -4  -5  12    1.20    1.90 
  -4  -5  12   -0.20    1.80 
   4  -6  12   13.30    2.40 
   4  -6  12   13.00    2.20 
   4  -6  12    8.90    1.90 
  -4  -6  12   12.20    2.10 
  -4  -6  12   12.10    2.20 
  -4  -6  12    9.90    2.10 
   4  -4  13   40.00    3.90 
  -5   0   0    0.60    1.50 
  -5   0   0    0.70    1.70 
  -5   1   0  314.77   23.90 
  -5   1   0  289.87   24.00 
  -5  -1   0  327.37   24.60 
  -5  -1   0  276.77   23.80 
  -5  -2   0 7042.00  548.85 
  -5  -2   0 7308.07  548.65 
  -5   3   0  223.38   17.40 
  -5  -3   0  208.38   17.00 
  -5   4   0    1.90    2.30 
  -5   4   0    3.20    1.70 
  -5   5   0  373.46   29.80 
  -5   5   0  390.16   31.00 
  -5  -5   0  363.36   31.60 
  -5  -6   0  250.77   23.90 
  -5   6   0  281.27   23.50 
  -5   7   0   20.10    5.60 
  -5  -8   0    3.40    5.00 
  -5   8   0    4.70    5.30 
  -5  -9   0   46.40    6.30 
  -5   9   0   37.70    8.40 
  -5 -10   0   -1.50    3.80 
  -5 -11   0   29.00    5.10 
  -5 -12   0    0.60    2.50 
  -5   0  -1   -3.50    1.50 
  -5   0   1   -3.40    1.90 
  -5   0   1   -4.70    1.30 
  -5   0  -1   -4.90    1.40 
  -5  -1  -1  135.79   10.40 
  -5   1   1  129.69   10.50 
  -5   1   1  143.69   10.80 
  -5   1  -1  121.89   10.80 
  -5   1  -1  122.69   10.40 
  -5  -1   1  112.39   11.30 
  -5  -1   1  112.29   10.30 
  -5   2   1 3843.22  256.87 
  -5  -2  -1 2895.11  256.57 
  -5  -2   1 3525.85  256.57 
  -5   2  -1 3185.88  256.97 
  -5  -2   1 3334.47  257.87 
  -5   3   1   48.70    4.80 
   5   3   1   50.29    5.30 
  -5  -3   1   43.10    6.00 
  -5   4   1  105.29    9.80 
  -5   4   1  103.49    9.00 
   5   4   1  103.49    9.20 
  -5  -4   1   89.29   10.10 
  -5   5   1    5.60    3.10 
  -5   5   1    5.40    2.20 
  -5  -5   1    5.50    3.10 
  -5   6   1  298.67   25.40 
  -5   6  -1  285.97   25.20 
  -5   7   1  152.28   16.10 
  -5   7  -1  160.38   15.90 
  -5  -8  -1   33.70    6.80 
  -5   8   1   59.09    9.70 
  -5  -8   1   48.80    6.40 
  -5   8  -1   35.50    7.90 
  -5  -9  -1   17.90    4.40 
  -5   9   1   15.70    6.70 
  -5  -9   1    9.90    4.10 
  -5   9  -1   26.80    7.50 
  -5 -10  -1  108.69   11.30 
  -5 -10   1  117.69   11.70 
  -5 -11  -1   22.60    4.70 
  -5 -11   1   22.80    4.70 
  -5 -12  -1  143.89   12.70 
  -5 -12   1  149.59   12.50 
  -5   0  -2    5.90    1.60 
  -5   0   2    0.20    1.00 
  -5   0   2    0.30    1.70 
  -5  -2  -2 1011.70   72.29 
  -5   2   2  982.90   72.19 
  -5  -2   2  879.61   73.39 
   5   2   2  989.70   72.59 
  -5   2  -2  811.72   72.49 
  -5  -3  -2  717.33   62.99 
  -5   3   2  895.91   63.19 
  -5   3  -2  765.12   63.19 
   5   3   2  884.51   63.59 
  -5  -3   2  813.12   64.59 
  -5   4   2  193.98   15.10 
  -5   4   2  179.78   14.30 
  -5  -4  -2  156.48   14.00 
  -5   4  -2  159.48   13.90 
  -5  -4   2  146.09   15.60 
  -5   4  -2  148.89   14.80 
   5   4   2  174.48   14.70 
   5   4   2  194.48   15.30 
  -5   5   2  216.18   19.00 
  -5   5   2  234.28   20.10 
   5   5   2  241.68   20.20 
  -5   6   2   73.09    9.10 
  -5   6   2   63.09    7.50 
   5   6   2   80.99    9.60 
  -5   6  -2   70.29    8.60 
  -5   7   2   58.39    9.30 
  -5   7  -2   59.59    8.50 
  -5   8   2  229.88   22.70 
  -5  -8  -2  219.08   19.10 
  -5  -8   2  219.98   19.20 
  -5   8  -2  245.78   22.00 
  -5  -9  -2  100.89    9.70 
   5  -9   2   74.59    8.50 
  -5   9   2   84.59   13.30 
  -5  -9   2   81.49    9.70 
  -5   9  -2  104.79   12.40 
  -5   9  -2   99.29    9.40 
  -5 -10  -2   11.10    4.20 
  -5 -10   2    9.90    4.40 
  -5 -11  -2  125.19   11.90 
  -5 -11   2  125.79   12.00 
  -5 -12   2   12.50    2.80 
  -5   0   3    0.10    1.70 
  -5   0   3   -0.40    0.60 
  -5   0  -3    0.00    1.50 
  -5   1   3  386.66   29.50 
  -5  -1  -3  371.36   29.80 
  -5   1  -3  364.16   29.90 
  -5  -1   3  359.16   29.20 
  -5  -1   3  409.36   30.60 
  -5   2   3  213.48   17.20 
  -5  -2   3  195.78   18.30 
   5   2   3  228.88   18.00 
  -5   3   3   21.20    3.70 
  -5  -3  -3   18.80    3.00 
  -5   3   3   22.60    3.20 
   5  -3   3   16.10    6.30 
  -5   3  -3   12.60    3.10 
   5   3   3   18.30    3.50 
  -5   3  -3   13.40    3.70 
  -5  -3   3   15.70    4.10 
   5   3   3   23.30    4.70 
  -5   4   3  206.38   17.60 
  -5   4   3  208.98   16.80 
  -5  -4  -3  217.28   16.80 
   5   4   3  225.88   18.40 
  -5   4  -3  203.28   17.70 
  -5  -4   3  162.48   18.00 
   5   4   3  185.38   15.80 
   5   4   3  207.68   17.40 
  -5  -5  -3   24.10    3.90 
  -5   5   3   28.20    4.60 
  -5   5   3   32.30    5.70 
   5   5   3   25.90    3.10 
  -5   5  -3   24.70    5.00 
   5   5   3   28.20    5.90 
   5   5   3   25.30    4.60 
  -5   6   3  520.35   42.90 
  -5   6   3  444.86   41.20 
  -5   6   3  511.35   41.70 
  -5   6  -3  594.24   42.90 
   5   6   3  527.25   43.10 
  -5   7   3    5.90    5.10 
   5   7   3    5.00    5.60 
  -5   7  -3    8.40    4.40 
  -5   8   3   94.19   13.60 
   5  -8   3   85.59    8.90 
   5  -8   3   99.59    9.40 
  -5  -8   3   92.89    9.60 
   5  -9   3   65.39    7.50 
   5  -9   3   66.29    8.00 
  -5   9   3   51.09   10.50 
  -5  -9  -3   76.19    8.20 
  -5  -9   3   69.49    8.50 
  -5   9  -3   77.79    8.30 
   5 -10   3  100.39    9.70 
   5 -10   3   83.19    9.10 
  -5 -10   3  107.69   10.60 
  -5 -11  -3    5.00    3.40 
  -5 -11   3    4.60    3.40 
  -5   0   4    0.70    1.80 
  -5   0   4   -0.70    0.30 
  -5   0  -4   -1.50    1.60 
  -5   1   4  258.37   22.50 
  -5  -1  -4  322.47   23.10 
   5   1   4  276.77   25.50 
  -5  -1   4  294.47   23.60 
   5   1   4  243.48   23.20 
  -5   1  -4  314.97   23.10 
  -5   2   4   52.79    5.20 
   5  -2   4   42.90    9.30 
  -5  -2  -4   38.70    5.00 
  -5   2  -4   38.30    5.90 
   5   2   4   54.59    7.40 
  -5   2  -4   37.40    5.40 
   5   2   4   43.90    4.00 
  -5  -2   4   55.49    6.20 
   5   2   4   54.69    6.00 
  -5   3   4  784.62   61.69 
  -5   3   4  829.92   62.39 
   5   3   4  770.22   62.19 
  -5  -3   4  802.72   62.89 
  -5   3  -4  731.63   62.69 
   5   3   4  735.73   60.79 
   5   3   4  903.41   63.49 
  -5   4   4  319.67   25.40 
  -5  -4  -4  270.27   25.20 
  -5   4   4  341.27   26.50 
  -5   4  -4  265.97   26.10 
   5   4   4  315.37   25.90 
   5   4   4  358.76   27.30 
   5   4   4  323.77   24.30 
  -5   5   4  919.41   70.09 
  -5   5   4  853.81   68.79 
  -5  -5  -4  812.12   68.69 
   5   5   4  849.41   69.19 
   5   5   4  880.21   67.69 
  -5   5  -4  855.51   69.69 
   5   5   4  993.70   70.79 
  -5   6   4   73.89    8.80 
  -5   6   4   79.09   10.70 
   5   6   4   73.59   11.00 
  -5   6  -4   63.99    9.10 
   5   6   4   69.69    7.40 
  -5   7   4   25.50    5.80 
  -5   7   4   23.70    7.50 
   5   7   4   26.60    8.20 
  -5   7  -4   33.60    6.80 
   5  -8   4   76.19    8.20 
  -5  -8  -4   71.29    8.50 
   5  -8   4   71.19    7.80 
  -5   8   4   70.39   12.20 
   5   8   4   75.09   12.50 
  -5  -8   4   71.19    8.40 
  -5   9   4  201.18   22.70 
   5  -9   4  217.08   18.70 
   5  -9   4  227.78   18.60 
  -5  -9  -4  227.88   19.10 
  -5  -9   4  227.58   19.20 
  -5 -10  -4    4.60    3.60 
   5 -10   4    1.30    2.60 
   5 -10   4    0.70    3.00 
  -5  10  -4    4.50    3.30 
  -5 -10   4    0.80    3.70 
   5 -11   4   16.70    3.00 
   5 -11   4   17.50    3.10 
  -5 -11   4   15.60    3.60 
  -5  11  -4   24.80    3.70 
   5   0   5    1.40    4.50 
  -5   0  -5    0.80    1.70 
  -5   0   5    0.90    1.40 
   5   0   5    0.00    0.90 
  -5  -1  -5    1.50    2.00 
   5  -1   5    1.90    5.30 
  -5   1   5    3.50    1.80 
   5  -1   5    2.60    1.10 
  -5   1  -5    0.50    1.70 
   5   1   5    3.20    1.10 
   5   1   5    2.10    2.90 
  -5  -1   5    3.00    2.20 
   5   1   5    3.10    4.40 
   5  -2   5  141.09   17.30 
   5  -2   5  139.99   11.10 
  -5   2   5  146.59   12.10 
   5   2   5  148.19   14.60 
  -5  -2   5  158.38   12.90 
   5   2   5  127.59   12.90 
   5   2   5  120.39   11.00 
  -5   3   5   69.99    7.80 
  -5   3   5   73.79    6.90 
   5  -3   5   61.59   11.70 
  -5  -3  -5   54.99    6.70 
   5   3   5   68.59    9.20 
   5   3   5   68.49    5.60 
  -5   3  -5   48.30    7.90 
   5   3   5   62.99    7.50 
  -5  -3   5   76.19    7.80 
  -5  -4  -5  411.76   38.30 
  -5   4   5  470.85   38.40 
  -5   4   5  524.95   39.80 
   5   4   5  553.34   40.90 
   5   4   5  480.35   37.30 
   5   4   5  463.55   38.90 
  -5  -5  -5  144.49   14.20 
  -5   5   5  163.38   16.00 
  -5   5   5  146.59   15.80 
  -5   5   5  162.28   14.60 
   5   5   5  175.58   17.20 
   5   5   5  174.98   16.40 
  -5   5  -5  143.79   15.00 
   5   5   5  151.78   12.80 
   5   5   5  158.38   12.70 
   5   5   5  143.49   14.70 
  -5   6   5  162.18   15.70 
  -5   6   5  174.48   17.50 
   5   6   5  165.68   17.90 
   5   6   5  159.48   13.80 
   5   6   5  174.88   17.80 
  -5   7   5  117.69   14.70 
  -5  -7  -5  117.39   10.90 
   5  -7   5  102.99   10.00 
   5  -7   5  111.29    9.80 
  -5   7   5  107.29   12.00 
  -5  -7   5   97.39    9.40 
   5   7   5  105.79   10.10 
   5   7   5   89.99    9.40 
  -5  -7   5   96.99   10.10 
   5   7   5  104.89   14.90 
   5  -8   5   11.00    3.80 
   5  -8   5   10.50    3.20 
  -5   8   5    6.30    6.90 
  -5  -8   5    8.60    3.80 
   5   8   5    5.50    6.70 
   5   8   5   10.10    3.30 
  -5  -8   5   10.60    3.20 
   5  -9   5    1.80    3.20 
   5  -9   5    4.90    3.50 
  -5  -9  -5   -0.70    3.80 
  -5  -9   5    5.60    3.70 
   5 -10   5   74.49    7.90 
   5 -10   5   72.49    7.70 
  -5 -10   5   68.49    8.10 
   5 -11   5    7.20    2.20 
   5 -11   5    5.40    2.20 
  -5  11  -5    9.90    2.60 
  -5 -11   5    6.10    2.60 
   5   0   6   -3.40    5.10 
  -5   0  -6   -0.80    2.00 
   5   0   6   -0.80    1.10 
   5  -1   6  222.68   24.00 
   5  -1   6  227.98   18.80 
  -5   1   6  248.98   19.90 
  -5   1  -6  295.07   20.50 
   5   1   6  220.18   18.80 
   5   1   6  233.08   23.20 
   5  -2   6  420.76   40.50 
  -5  -2  -6  456.95   36.20 
   5   2   6  433.86   36.60 
   5   2   6  440.56   34.90 
   5   2   6  488.45   38.90 
  -5  -2   6  504.75   36.70 
  -5   2  -6  407.76   37.10 
  -5   3   6  102.99    9.40 
  -5  -3  -6   96.29    9.50 
   5  -3   6   83.19   13.80 
   5   3   6   94.09   10.30 
   5   3   6   98.39    8.00 
   5   3   6  114.89   12.30 
  -5   3  -6   72.29   10.20 
   5   3   6  116.09   13.20 
  -5   4   6  251.97   20.10 
  -5  -4  -6  236.58   19.60 
  -5   4   6  212.78   19.30 
  -5   4   6  230.88   20.90 
   5   4   6  226.88   18.00 
   5   4   6  240.38   21.10 
  -5   4  -6  199.68   20.40 
   5   4   6  235.48   22.40 
   5   4   6  230.78   18.00 
   5   4   6  197.78   19.70 
  -5   5   6  242.98   21.30 
  -5   5   6  232.38   22.40 
   5   5   6  236.78   23.70 
  -5   5  -6  269.47   25.40 
   5   5   6  229.38   19.20 
   5   5   6  241.58   22.60 
   5   5   6  232.38   19.20 
  -5   6   6   92.89   13.40 
   5  -6   6  106.69    9.30 
  -5   6   6   97.89   11.60 
   5  -6   6   97.09    8.80 
   5   6   6   99.69   13.80 
   5   6   6   85.19   14.20 
  -5  -6   6   98.59    9.10 
  -5  -6   6   92.99    8.70 
   5   6   6   94.69    8.80 
  -5   7   6   24.60    6.30 
  -5   7   6   31.20    8.90 
   5  -7   6   32.50    4.60 
   5  -7   6   34.50    4.30 
   5  -7   6   27.00    4.50 
   5  -7   6   37.50    4.90 
   5   7   6   36.70    9.80 
  -5  -7   6   37.50    4.80 
  -5  -7   6   27.30    4.90 
  -5  -7   6   26.80    4.30 
   5   7   6   33.30    8.80 
  -5  -7   6   32.80    4.40 
   5   7   6   34.80    4.50 
  -5   8   6   34.00    9.50 
   5  -8   6   58.49    6.50 
   5  -8   6   51.19    6.60 
   5  -8   6   52.49    7.00 
  -5   8   6   44.50    8.60 
   5   8   6   49.99   10.80 
  -5  -8   6   50.99    6.50 
  -5  -8   6   58.89    6.30 
  -5  -8   6   49.60    7.10 
   5  -9   6  159.48   14.00 
   5  -9   6  163.78   13.80 
  -5  -9   6  150.48   14.10 
  -5  -9   6  155.18   13.30 
   5 -10   6   26.80    3.80 
   5 -10   6   20.70    3.80 
  -5  10  -6   31.10    4.50 
  -5 -10   6   18.70    3.90 
   5 -11   6    2.60    1.50 
  -5  11  -6    2.50    1.90 
  -5 -11   6    2.20    2.70 
   5   0   7   -0.10    1.30 
   5   0   7   -0.30    6.00 
  -5   0  -7    2.30    2.40 
   5  -1   7  246.38   19.50 
   5  -1   7  213.18   24.90 
  -5  -1  -7  272.27   21.20 
   5   1   7  248.38   19.60 
   5   1   7  260.27   24.70 
   5  -2   7  272.77   30.00 
  -5   2   7  313.27   25.20 
  -5   2   7  333.77   25.60 
   5   2   7  319.97   29.00 
   5   2   7  254.77   25.50 
   5   2   7  291.87   23.80 
   5   2   7  340.57   27.10 
  -5   3   7   34.40    5.90 
   5  -3   7   26.20    9.50 
  -5   3  -7   24.80    6.00 
   5   3   7   31.10    3.60 
   5   3   7   25.00    7.70 
   5   3   7   28.70    3.40 
   5   3   7   36.70    7.80 
  -5   4   7  127.29   12.80 
  -5   4   7  115.09   14.10 
   5   4   7  122.79   10.30 
   5   4   7  130.59   14.20 
   5   4   7  116.69   10.30 
   5   4   7  109.39   15.60 
  -5   5   7  383.26   31.30 
   5  -5   7  367.66   29.00 
   5  -5   7  303.27   29.10 
  -5   5   7  344.67   32.50 
   5   5   7  357.66   28.70 
   5   5   7  388.06   32.70 
  -5  -5   7  400.06   29.10 
  -5  -5   7  374.66   29.00 
   5   5   7  348.17   33.60 
   5   5   7  361.46   28.70 
   5  -6   7   29.40    4.60 
   5  -6   7   31.00    4.20 
  -5   6   7   18.40    7.50 
   5  -6   7   30.80    4.40 
   5  -6   7   28.60    3.90 
  -5   6   7   32.80    7.30 
   5   6   7   20.20    8.50 
   5   6   7   30.10    9.10 
  -5  -6   7   24.50    4.00 
   5   6   7   36.70    4.50 
  -5  -6   7   25.40    4.00 
  -5  -6   7   23.10    3.90 
   5  -7   7   12.80    3.10 
   5  -7   7   16.60    3.60 
  -5   7   7    6.70    7.00 
  -5   7   7   13.80    6.20 
   5  -7   7   13.00    3.80 
   5  -7   7   11.60    3.40 
  -5  -7   7   11.90    3.40 
   5   7   7   14.10    3.70 
   5   7   7    9.10    7.40 
  -5  -7   7    8.40    3.60 
   5   7   7   14.80    8.00 
  -5  -7   7   11.90    3.40 
  -5  -7   7   12.90    3.30 
   5  -8   7   55.29    6.20 
   5  -8   7   58.99    7.40 
   5  -8   7   55.49    6.90 
  -5   8   7   51.99    9.20 
   5  -8   7   62.39    6.90 
  -5  -8   7   58.99    6.70 
  -5  -8   7   56.59    6.50 
  -5  -8   7   58.29    6.90 
  -5  -8   7   50.79    7.30 
   5  -9   7   10.60    3.60 
   5  -9   7   12.50    3.20 
   5  -9   7   15.70    3.70 
  -5  -9   7   15.00    3.50 
  -5  -9   7   12.30    3.00 
  -5  -9   7   17.00    3.10 
   5 -10   7   24.30    3.70 
   5 -10   7   25.80    3.50 
  -5 -10   7   21.30    3.60 
  -5  10  -7   39.90    4.30 
   5   0   8   -0.20    1.50 
   5   0   8   -3.00    5.60 
   5  -1   8   31.40    9.60 
   5   1   8   36.40   10.00 
   5   1   8   28.70    7.20 
   5   1   8   31.90    3.70 
   5  -2   8   91.49   16.40 
  -5   2   8  124.39   12.10 
   5   2   8  100.79   15.20 
   5   2   8  115.89    9.50 
   5   2   8  117.29   13.90 
  -5   2  -8  112.99   12.50 
   5   2   8  108.89    9.50 
  -5   3   8   82.99   10.20 
   5   3   8   80.19    7.30 
   5   3   8   90.99   12.50 
   5   3   8   75.89    7.40 
   5   3   8   75.49   14.10 
  -5   4   8   20.40    5.70 
   5  -4   8   17.10    3.20 
   5  -4   8   23.80    3.50 
  -5  -4   8   23.60    3.40 
   5   4   8   22.50    3.50 
   5   4   8   13.70    7.80 
  -5  -4   8   23.20    3.60 
   5   4   8   27.70    3.70 
   5   4   8   21.70    7.60 
   5  -5   8  300.07   23.20 
  -5   5   8  301.67   26.20 
   5  -5   8  272.27   23.10 
   5  -5   8  285.47   23.60 
   5  -5   8  292.57   23.40 
   5   5   8  276.57   28.60 
   5   5   8  301.97   28.10 
   5   5   8  290.67   23.30 
  -5  -5   8  291.27   23.30 
   5   5   8  291.27   23.20 
  -5  -5   8  282.87   23.10 
  -5  -5   8  289.37   23.40 
   5  -6   8  148.99   13.80 
  -5   6   8  165.58   17.00 
   5  -6   8  159.38   13.30 
  -5   6   8  122.09   17.80 
   5  -6   8  158.68   13.30 
   5  -6   8  157.18   13.60 
   5   6   8  174.98   13.70 
   5   6   8  133.39   19.10 
  -5  -6   8  156.38   13.50 
   5   6   8  160.48   19.40 
  -5  -6   8  162.68   13.60 
  -5  -6   8  160.78   13.30 
   5  -7   8   16.00    3.10 
  -5   7   8   13.90    6.10 
   5  -7   8   14.90    3.30 
   5  -7   8   17.00    4.10 
   5  -7   8   15.10    3.60 
   5   7   8   18.40    3.90 
  -5  -7   8    8.70    3.10 
   5   7   8   11.10    7.80 
  -5  -7   8   11.80    3.30 
  -5  -7   8   11.30    3.30 
   5  -8   8    3.70    2.80 
  -5   8   8    1.40    4.60 
   5  -8   8    2.90    2.80 
   5  -8   8    1.60    2.30 
   5  -8   8    1.80    3.30 
  -5  -8   8    2.70    2.70 
  -5  -8   8    2.30    2.60 
  -5  -8   8    3.00    3.20 
   5   8   8    2.40    5.40 
  -5  -8   8    2.70    2.60 
   5  -9   8  142.69   12.10 
   5  -9   8  129.49   11.70 
   5  -9   8  135.59   11.70 
  -5  -9   8  148.79   11.90 
  -5  -9   8  140.39   11.50 
  -5  -9   8  126.09   11.70 
   5 -10   8    1.90    1.60 
   5 -10   8   -1.90    1.70 
  -5  10  -8   -0.90    2.00 
   5   0   9   -0.70    7.10 
   5  -1   9   30.70   10.60 
   5   1   9   31.00    8.40 
  -5   1  -9   23.90    6.20 
   5   1   9   34.10    3.80 
   5   1   9   28.40    9.90 
   5   1   9   27.80    3.40 
  -5   2   9  413.66   33.40 
   5  -2   9  409.16   31.00 
  -5  -2   9  381.06   31.00 
   5   2   9  410.96   31.00 
   5   2   9  324.27   36.70 
   5   2   9  411.26   34.90 
   5   2   9  395.76   31.00 
   5  -3   9  117.09   11.60 
   5  -3   9  131.29   11.00 
   5  -3   9  128.19   11.00 
  -5   3   9  141.99   14.20 
   5   3   9  126.49   15.50 
  -5  -3   9  127.89   11.90 
  -5  -3   9  118.89   10.70 
   5   3   9  111.39   18.00 
   5   3   9  124.89   10.90 
  -5  -3   9  133.39   11.10 
   5   3   9  127.49   10.90 
   5  -4   9   11.40    2.90 
  -5   4   9   17.70    6.20 
   5  -4   9   14.60    3.50 
   5  -4   9   14.10    3.10 
   5   4   9   18.30    8.70 
   5   4   9   17.30    9.40 
   5   4   9   17.90    3.30 
  -5  -4   9   13.80    2.80 
   5   4   9   15.80    3.40 
  -5  -4   9   17.40    3.30 
  -5  -4   9   14.50    3.20 
   5  -5   9   39.90    5.30 
  -5   5   9   35.30    7.70 
   5  -5   9   39.90    5.20 
   5  -5   9   37.20    4.80 
   5  -5   9   40.60    5.20 
   5   5   9   33.00    9.80 
  -5  -5   9   29.60    4.40 
   5   5   9   32.90    4.60 
  -5  -5   9   29.50    4.30 
  -5  -5   9   43.00    5.10 
   5   5   9   29.70   10.20 
  -5   6   9   45.10    8.70 
   5  -6   9   48.70    6.60 
   5  -6   9   43.80    6.20 
   5  -6   9   44.80    5.60 
   5  -6   9   46.10    5.80 
   5   6   9   41.60   15.80 
  -5  -6   9   45.60    5.80 
  -5  -6   9   45.20    6.20 
   5   6   9   56.49    6.00 
   5   6   9   45.90   10.70 
  -5  -6   9   48.80    6.10 
   5  -7   9    6.60    3.30 
  -5   7   9   10.10    5.80 
   5  -7   9    7.00    2.60 
   5  -7   9    6.30    3.00 
   5  -7   9    9.00    2.60 
   5   7   9    3.80    6.40 
  -5  -7   9    8.40    3.00 
  -5  -7   9    6.20    2.80 
  -5  -7   9    9.50    3.10 
   5  -8   9  113.89   10.40 
   5  -8   9  117.49   10.80 
   5  -8   9  123.09   10.10 
  -5   8   9  106.59   14.80 
   5  -8   9  120.29   10.30 
  -5  -8   9  120.39   10.30 
  -5  -8   9  119.99   10.50 
  -5  -8   9  117.09   10.10 
   5  -9   9    8.90    2.10 
   5  -9   9    7.90    2.00 
   5  -9   9   10.30    2.80 
   5  -9   9    7.40    2.40 
  -5  -9   9    3.60    2.00 
  -5  -9   9    7.90    2.30 
  -5   9  -9   13.30    2.80 
  -5  -9   9    8.50    2.00 
   5   0  10    1.60    7.70 
   5  -1  10   53.89    6.60 
   5   1  10   51.69    5.60 
   5   1  10   51.99    5.50 
   5   1  10   48.40   12.40 
   5  -2  10  152.28   13.20 
   5  -2  10  149.99   12.30 
   5   2  10  146.99   12.30 
   5   2  10  151.18   12.30 
  -5  -2  10  142.59   12.30 
   5   2  10  113.09   18.90 
   5   2  10  139.09   17.40 
  -5  -2  10  146.59   12.30 
   5  -3  10   46.00    5.50 
   5  -3  10   41.90    6.20 
   5  -3  10   46.40    5.50 
  -5   3  10   51.29    8.80 
   5   3  10   57.19   10.90 
   5   3  10   37.80    5.00 
  -5  -3  10   47.20    5.50 
   5   3  10   38.20   11.40 
   5   3  10   46.80    5.30 
  -5  -3  10   46.00    5.50 
   5  -4  10   77.79    8.60 
  -5   4  10   81.29   11.50 
   5  -4  10   77.99    7.70 
   5  -4  10   82.79    7.90 
   5   4  10   84.59   15.10 
  -5  -4  10   75.89    7.70 
   5   4  10   84.69    8.20 
   5   4  10   75.39   13.80 
  -5  -4  10   81.69    7.80 
  -5  -4  10   81.89    8.00 
  -5   5  10  118.89   14.50 
   5  -5  10  120.49   11.40 
   5  -5  10  116.69   10.80 
   5  -5  10  125.39   10.90 
   5   5  10  129.59   11.10 
  -5  -5  10  121.99   10.70 
   5   5  10  115.99   16.30 
  -5  -5  10  131.39   11.00 
  -5  -5  10  119.59   10.80 
  -5   6  10    2.60    5.30 
   5  -6  10    1.80    2.20 
   5  -6  10    3.00    2.70 
   5  -6  10    2.50    2.50 
   5  -6  10    3.20    3.10 
  -5  -6  10    3.60    2.60 
   5   6  10    9.30    3.20 
  -5  -6  10    3.90    2.70 
   5   6  10    3.90    6.60 
  -5  -6  10    0.80    2.40 
   5  -7  10   18.00    3.60 
   5  -7  10   21.30    3.00 
   5  -7  10   17.90    3.20 
  -5   7  10   19.00    6.10 
   5  -7  10   23.20    3.10 
  -5  -7  10   15.90    3.10 
  -5  -7  10   16.90    3.10 
   5   7  10   17.20    6.30 
  -5  -7  10   14.90    3.00 
   5  -8  10    6.30    1.80 
   5  -8  10    4.30    1.90 
   5  -8  10    4.90    2.30 
   5  -8  10    5.10    1.90 
  -5  -8  10    5.20    1.90 
  -5  -8  10    3.10    1.80 
  -5  -8  10    5.20    2.00 
   5  -2  11  155.48   12.80 
   5   2  11  101.69   18.30 
   5   2  11  151.28   12.20 
  -5  -2  11  144.09   12.00 
   5   2  11  133.89   16.80 
   5  -3  11    2.00    2.80 
   5  -3  11   -1.90    2.10 
  -5  -3  11    1.10    2.20 
   5   3  11    1.70    2.80 
  -5  -3  11    1.80    2.30 
   5   3  11   -2.80    6.20 
   5  -4  11   61.49    7.20 
   5  -4  11   59.49    6.40 
  -5   4  11   64.69   10.70 
   5  -4  11   65.99    6.40 
   5   4  11   73.19    7.00 
   5   4  11   53.49   10.50 
  -5  -4  11   62.99    6.70 
  -5  -4  11   65.39    6.40 
  -5  -4  11   55.79    6.60 
  -5   5  11   41.70    8.10 
   5  -5  11   38.70    4.70 
   5  -5  11   39.60    5.00 
   5  -5  11   37.70    5.00 
  -5  -5  11   35.80    5.00 
   5   5  11   37.30    4.70 
   5   5  11   29.90    8.30 
  -5  -5  11   38.50    5.10 
  -5  -5  11   39.40    4.70 
   5  -6  11   87.09    8.10 
   5  -6  11   83.79    8.50 
   5  -6  11   90.19    7.90 
   5   6  11   68.89   14.10 
  -5  -6  11   92.39    8.00 
  -5  -6  11   87.29    8.10 
  -5  -6  11   95.89    8.10 
   5  -7  11   48.40    5.50 
   5  -7  11   48.50    4.90 
   5  -7  11   46.40    4.80 
   5  -7  11   51.79    5.10 
  -5  -7  11   52.59    4.90 
  -5  -7  11   55.39    5.10 
  -5  -7  11   51.19    5.10 
   5  -3  12   68.49    6.70 
   5  -3  12   79.69    7.50 
   5   3  12   80.19    7.20 
  -5  -3  12   69.79    6.60 
   5   3  12   61.69   10.70 
   5  -4  12   16.50    3.10 
   5  -4  12   15.10    2.60 
   5  -4  12   14.70    2.70 
   5   4  12   18.40    3.20 
  -5  -4  12   17.20    2.90 
  -5  -4  12   17.30    2.70 
   5   4  12   13.30    6.10 
   5  -5  12   28.30    3.90 
   5  -5  12   31.50    4.30 
   5  -5  12   27.80    3.70 
  -5  -5  12   30.70    4.00 
  -5  -5  12   29.40    3.70 
  -5  -5  12   30.60    3.80 
   5  -6  12    2.50    1.70 
   5  -6  12    0.30    1.30 
   5  -6  12    1.90    1.50 
  -5  -6  12   -0.10    1.50 
  -5  -6  12   -1.20    1.40 
  -5  -6  12    0.30    1.50 
   5  -4  13   11.10    2.00 
  -5  -4  13   16.50    2.10 
  -6   0   0 1383.96  104.89 
  -6   0   0 1325.17  104.49 
  -6  -1   0  571.64   47.90 
  -6   1   0  695.33   48.20 
  -6   1   0  574.54   48.20 
  -6  -1   0  627.64   48.70 
  -6   2   0  290.07   22.90 
  -6  -2   0  271.17   22.50 
  -6  -2   0  295.77   23.80 
  -6  -3   0 3168.58  238.58 
  -6  -3   0 2898.81  236.98 
  -6   3   0 3233.48  237.48 
  -6  -4   0    5.40    3.10 
  -6   4   0    5.50    2.80 
  -6   4   0    3.80    2.00 
  -6   5   0  134.69   12.80 
  -6   5   0  128.49   11.40 
  -6  -5   0  132.99   13.50 
  -6   6   0    2.30    3.40 
  -6   7   0   88.99   11.70 
  -6  -8   0    3.40    3.40 
  -6   8   0   11.40    6.40 
  -6   9   0   29.90    8.40 
  -6  -9   0   30.90    5.50 
  -6 -10   0    1.00    3.90 
  -6 -11   0  244.98   20.70 
  -6 -12   0   18.50    3.20 
  -6   0  -1  185.28   15.10 
  -6   0  -1  173.28   14.80 
  -6  -1  -1  244.48   18.90 
  -6   1   1  246.28   18.30 
  -6   1   1  246.38   18.60 
  -6  -1  -1  227.48   18.20 
  -6   1  -1  197.38   18.20 
  -6  -1   1  221.18   18.20 
  -6  -1   1  232.78   19.30 
  -6   1  -1  199.78   18.40 
  -6   2   1 1491.35  103.59 
  -6  -2  -1 1382.36  103.39 
  -6  -2   1 1298.47  103.29 
  -6  -2   1 1205.78  104.39 
  -6   3   1  922.71   66.29 
  -6   3  -1  901.51   66.39 
  -6  -3   1  734.23   67.19 
  -6   4   1  722.33   56.99 
  -6   4   1  720.23   57.69 
  -6   4  -1  742.73   57.89 
  -6   4  -1  739.93   56.99 
  -6   5   1   52.79    5.90 
  -6   5   1   52.49    7.20 
  -6   5  -1   54.69    7.30 
  -6  -5   1   44.60    7.30 
  -6   6   1   56.39    8.60 
  -6   6  -1   77.39    9.00 
  -6   7   1   24.00    6.40 
  -6   7  -1   22.70    6.10 
  -6   8   1  209.38   20.50 
  -6  -8   1  194.08   17.10 
  -6  -9  -1  157.48   13.40 
  -6   9   1  146.79   17.30 
   6  -9   1  123.59   12.30 
  -6   9  -1  155.68   16.70 
  -6  -9   1  153.18   13.40 
  -6   9  -1  128.49   12.90 
  -6 -10  -1  228.88   22.40 
  -6 -10   1  309.07   22.80 
  -6 -11  -1   11.40    4.10 
  -6 -11   1   10.50    4.00 
  -6 -12   1   10.90    2.70 
  -6   0   2  790.42   57.79 
  -6   0   2  723.93   58.59 
  -6   0  -2  812.32   58.19 
  -6   0  -2  664.63   57.89 
  -6   1   2  154.58   12.80 
  -6   1   2  142.89   12.30 
  -6  -1   2  134.19   12.00 
  -6   1  -2  172.58   12.90 
  -6   2   2  173.38   13.70 
  -6  -2  -2  171.68   13.70 
  -6   2  -2  149.29   14.10 
  -6  -2   2  161.88   15.10 
  -6   3   2 1167.68   84.39 
  -6   3  -2 1015.00   85.19 
  -6  -3   2 1073.99   85.89 
  -6   3  -2 1110.89   84.79 
  -6  -4  -2   60.99    5.90 
  -6   4   2   51.59    5.90 
  -6   4   2   55.69    6.70 
  -6  -4   2   43.50    7.40 
  -6   4  -2   63.89    6.10 
  -6   4  -2   53.99    6.90 
   6   4   2   50.49    6.50 
   6   4   2   53.89    7.00 
  -6   5   2   82.69    8.40 
  -6   5   2   88.79    9.60 
  -6   5  -2   84.79    9.50 
   6   5   2  101.29   10.20 
  -6  -5   2   70.89    9.60 
  -6   6   2   10.90    3.10 
  -6   6   2   14.70    5.00 
  -6   6  -2   18.40    5.20 
  -6   7   2  570.84   43.60 
  -6   7  -2  453.95   42.30 
  -6   8   2  183.98   19.20 
  -6  -8  -2  184.08   15.80 
   6  -8   2  147.09   15.10 
  -6  -8   2  174.68   15.60 
  -6   8  -2  213.48   18.90 
  -6   8  -2  178.68   15.80 
   6  -9   2   64.19    7.40 
  -6   9   2   69.89   12.40 
  -6  -9  -2   75.79    8.60 
  -6  -9   2   74.49    8.60 
  -6   9  -2   67.29    8.00 
  -6   9  -2   75.39   11.30 
  -6 -10  -2   -1.50    3.60 
   6 -10   2    2.40    2.40 
  -6  10  -2    1.50    2.90 
  -6 -10   2    1.30    4.00 
  -6 -11   2   58.39    7.30 
  -6 -12   2   -0.40    2.20 
  -6   0   3  368.66   30.10 
  -6   0   3  405.66   31.30 
  -6  -1  -3 1305.77   95.89 
  -6   1   3 1253.07   95.59 
  -6   1   3 1403.76   96.49 
  -6  -1   3 1257.67   95.29 
  -6   1  -3 1120.29   95.89 
  -6  -1   3 1115.09   96.59 
  -6  -2  -3   86.39    7.60 
  -6   2   3   88.09    7.40 
   6  -2   3   78.79   11.20 
  -6   2  -3   74.59    8.30 
  -6  -2   3   71.89    9.00 
  -6   2  -3   80.89    8.00 
  -6   3   3  360.26   27.50 
  -6  -3  -3  350.36   27.00 
  -6   3   3  345.47   26.90 
   6   3   3  382.06   28.50 
  -6   3  -3  274.47   27.10 
   6   3   3  332.47   27.40 
  -6  -3   3  298.97   28.30 
   6   3   3  341.97   26.10 
  -6   4   3  425.36   31.90 
  -6   4   3  438.86   32.80 
  -6  -4  -3  400.46   31.80 
  -6  -4   3  362.16   33.50 
   6   4   3  380.26   32.30 
   6   4   3  381.96   30.80 
  -6   4  -3  341.97   32.70 
   6   4   3  461.05   33.60 
  -6  -5  -3   19.30    4.70 
  -6   5   3   20.80    5.20 
  -6   5   3   16.40    3.60 
   6   5   3   16.80    4.00 
   6   5   3   20.00    5.30 
  -6   5  -3   19.80    4.80 
   6   5   3   14.90    2.80 
  -6   6   3   35.20    5.90 
  -6   6   3   29.90    5.10 
  -6   6   3   34.70    7.00 
  -6   6  -3   49.80    7.80 
   6   6   3   36.70    7.70 
  -6   7   3   14.90    6.30 
  -6   7  -3   22.80    6.30 
   6  -8   3  146.59   12.50 
  -6  -8  -3  112.79   12.90 
   6  -8   3  161.68   12.80 
  -6   8   3  156.78   17.60 
  -6  -8   3  145.99   13.00 
  -6   8  -3  123.69   15.40 
  -6  -9  -3   30.00    5.30 
   6  -9   3   40.40    5.20 
  -6   9   3   28.60    8.60 
   6  -9   3   25.80    4.50 
  -6  -9   3   40.60    5.80 
  -6   9  -3   31.30    5.10 
   6 -10   3  147.29   14.40 
  -6  10  -3  197.28   15.20 
  -6 -10   3  171.08   15.40 
  -6 -11  -3   16.40    4.00 
  -6 -11   3   19.50    3.90 
   6   0   4  331.27   32.50 
  -6   0   4  414.46   31.00 
  -6   0  -4  386.66   30.30 
  -6   1   4  171.48   14.40 
   6  -1   4  158.38   18.10 
   6   1   4  177.48   17.10 
  -6  -1   4  192.88   15.80 
  -6  -2  -4  316.27   24.40 
   6  -2   4  296.67   28.20 
  -6   2   4  309.47   24.10 
  -6   2  -4  281.67   24.60 
   6   2   4  350.86   26.60 
   6   2   4  279.07   23.30 
  -6  -2   4  297.57   25.40 
  -6   2  -4  283.07   25.20 
   6   2   4  294.67   24.90 
  -6   3   4  192.38   16.20 
   6  -3   4  154.68   19.40 
  -6   3   4  201.88   15.40 
   6   3   4  173.98   14.30 
  -6  -3   4  154.78   16.40 
   6   3   4  207.58   17.50 
   6   3   4  179.48   16.00 
  -6  -4  -4   61.39    6.90 
  -6   4   4   70.69    7.30 
  -6   4   4   70.69    8.10 
  -6   4  -4   61.49    8.70 
   6   4   4   61.29    7.60 
   6   4   4   87.99   10.10 
  -6  -4   4   58.29    8.50 
   6   4   4   69.29    5.90 
  -6   5   4   19.90    5.30 
  -6   5   4   20.50    4.30 
  -6   5   4   15.70    3.70 
   6   5   4   17.50    2.70 
   6   5   4   16.60    4.30 
   6   5   4   15.80    5.70 
   6   5   4   20.90    9.00 
  -6   6   4  133.89   14.60 
  -6   6   4  130.29   12.90 
  -6   6  -4  128.99   14.10 
   6   6   4  139.39   15.40 
  -6   7   4   54.69    8.00 
  -6   7   4   54.89   10.50 
  -6  -7   4   50.89    6.10 
   6   7   4   66.79   11.30 
  -6   8   4   26.10    8.70 
   6  -8   4   27.20    4.40 
  -6  -8  -4   22.60    5.00 
   6  -8   4   21.70    4.20 
  -6  -8   4   28.80    4.10 
   6   8   4   21.60    4.30 
  -6  -8   4   23.80    4.80 
   6  -9   4   73.29    8.30 
  -6   9   4   55.89   14.10 
   6  -9   4   72.49    8.50 
  -6  -9  -4   93.59    9.30 
  -6   9  -4  100.49    9.20 
  -6  -9   4   65.79    8.90 
   6 -10   4   36.60    4.90 
  -6 -10  -4   35.90    5.40 
   6 -10   4   31.50    4.50 
  -6  10  -4   30.30    5.00 
  -6 -10   4   39.70    5.60 
  -6 -11  -4  117.49   10.00 
  -6  11  -4  104.29    9.60 
  -6 -11   4   95.39    9.80 
  -6   0  -5 1057.19   79.09 
  -6   0   5 1037.50   78.49 
   6   0   5 1019.80   77.89 
   6   0   5  942.71   81.69 
  -6  -1  -5  153.78   12.60 
  -6   1   5  137.69   11.90 
   6  -1   5  127.89   16.20 
   6  -1   5  133.09   11.10 
  -6   1  -5  158.38   12.60 
  -6  -1   5  155.48   13.20 
   6   1   5  124.29   11.10 
   6   1   5  131.09   15.40 
   6  -2   5  162.98   12.80 
  -6   2   5  162.08   13.80 
  -6  -2  -5  168.08   14.20 
   6  -2   5  167.08   19.40 
   6   2   5  175.08   17.00 
  -6   2  -5  148.99   14.40 
  -6   2  -5  154.68   15.30 
   6   2   5  152.38   14.70 
  -6  -2   5  176.68   15.10 
   6   2   5  152.68   12.80 
  -6   3   5   18.20    3.40 
  -6  -3  -5   20.50    3.70 
   6  -3   5   17.60    7.90 
  -6   3   5   26.40    5.10 
   6   3   5   19.70    2.50 
   6   3   5   24.10    6.70 
  -6   3  -5   18.50    4.90 
   6   3   5   20.20    4.50 
  -6  -3   5   23.20    4.70 
  -6   4   5  835.02   63.99 
  -6   4   5  750.12   63.49 
  -6   4   5  847.02   64.99 
  -6  -4  -5  918.61   63.99 
   6   4   5  871.11   65.39 
   6   4   5  696.33   63.99 
   6   4   5  870.51   66.09 
  -6   4  -5  759.12   64.99 
   6   4   5  768.52   62.49 
  -6   5   5  112.99   13.10 
  -6   5   5  120.09   11.80 
   6   5   5  109.69    9.70 
   6   5   5  115.99    9.70 
   6   5   5  118.29   13.50 
  -6   5  -5  104.49   12.50 
   6   5   5  109.69   14.00 
  -6   6   5  198.38   18.50 
  -6   6   5  208.08   20.40 
   6   6   5  201.48   16.40 
   6   6   5  209.68   21.20 
  -6   6  -5  179.68   19.00 
   6   6   5  212.78   20.60 
   6   6   5  193.78   16.30 
  -6   7   5  134.39   14.50 
  -6  -7  -5  143.39   13.50 
   6  -7   5  149.99   12.60 
   6  -7   5  140.79   12.70 
  -6   7   5  136.19   17.10 
   6  -7   5  146.19   12.50 
   6   7   5  129.19   17.30 
   6   7   5  143.09   12.90 
  -6  -7   5  143.89   12.10 
  -6  -7   5  135.69   12.90 
  -6   8   5  341.47   35.70 
  -6  -8  -5  446.36   32.50 
   6  -8   5  392.76   31.70 
   6  -8   5  405.06   31.60 
  -6   8   5  391.86   35.00 
  -6  -8   5  389.16   31.90 
   6   8   5  409.76   32.00 
  -6  -8   5  394.36   31.30 
   6   8   5  375.06   36.10 
   6  -9   5   92.89    9.10 
  -6  -9  -5   88.39    9.70 
   6  -9   5   77.59    8.90 
  -6  -9   5   85.29    9.50 
   6 -10   5   17.60    3.40 
   6 -10   5   16.50    3.40 
  -6 -10   5   15.80    3.80 
  -6  10  -5    4.80    3.50 
   6 -11   5    0.30    1.80 
   6 -11   5    2.90    1.90 
  -6  11  -5    1.10    2.10 
  -6 -11   5    0.70    2.20 
   6   0   6  308.07   25.10 
  -6   0  -6  376.66   26.80 
   6   0   6  279.97   29.50 
  -6   1   6  489.55   35.80 
   6  -1   6  424.96   40.10 
  -6  -1  -6  398.76   36.00 
   6  -1   6  485.35   34.80 
   6   1   6  467.75   34.80 
   6   1   6  459.75   39.20 
  -6   1  -6  415.46   36.20 
  -6  -2  -6   36.50    5.00 
  -6   2   6   32.20    4.70 
   6  -2   6   42.90   10.80 
  -6   2  -6   37.10    6.70 
   6   2   6   34.60    3.50 
  -6  -2   6   36.10    6.00 
   6   2   6   33.90    8.00 
  -6   3   6  319.37   24.30 
  -6   3   6  292.17   23.70 
   6  -3   6  279.67   29.30 
  -6  -3  -6  238.58   23.50 
   6   3   6  324.67   25.90 
   6   3   6  247.88   24.10 
   6   3   6  284.07   22.40 
   6   3   6  309.47   26.80 
  -6   4   6   25.00    5.00 
  -6   4   6   16.60    5.70 
   6   4   6   19.40    2.80 
  -6   4  -6   13.70    5.10 
   6   4   6   16.60    6.80 
   6   4   6   22.80    6.50 
   6   4   6   24.80    3.10 
  -6   5   6   12.20    4.50 
  -6   5   6    8.80    5.60 
   6   5   6   11.10    2.60 
  -6   5  -6   26.20    6.20 
   6   5   6    7.10    5.90 
   6   5   6   11.80    3.00 
   6   5   6   11.50    6.50 
   6  -6   6    1.20    3.20 
   6  -6   6    1.00    2.80 
   6  -6   6   -0.90    2.30 
  -6   6   6    2.00    5.90 
  -6   6   6    3.30    4.60 
   6   6   6   -0.20    5.90 
  -6  -6   6    1.00    2.60 
  -6  -6   6   -0.30    2.50 
   6   6   6    0.00    6.40 
   6   6   6    0.70    2.60 
  -6   7   6  161.88   16.60 
  -6   7   6  136.29   18.40 
   6  -7   6  162.78   13.90 
   6  -7   6  155.08   14.10 
   6  -7   6  162.48   13.90 
   6  -7   6  161.48   13.50 
   6   7   6  167.18   14.40 
   6   7   6  152.68   18.50 
  -6  -7   6  158.58   13.70 
  -6  -7   6  169.38   13.90 
   6   7   6  159.78   13.70 
  -6  -7   6  165.98   14.40 
  -6  -7   6  163.38   13.90 
   6   7   6  137.99   18.80 
  -6   8   6    7.60    5.30 
   6  -8   6    6.10    3.30 
   6  -8   6    3.10    3.10 
  -6  -8  -6    9.10    4.60 
  -6   8   6    3.40    7.00 
   6  -8   6    6.20    3.60 
  -6  -8   6    5.60    3.10 
   6   8   6    9.30    7.00 
   6   8   6   13.90    3.70 
  -6  -8   6    3.60    3.50 
  -6  -8   6    7.70    3.10 
   6  -9   6   26.80    4.20 
   6  -9   6   21.60    4.20 
  -6  -9   6   15.00    3.90 
  -6  -9   6   25.90    3.70 
   6 -10   6    0.00    2.30 
   6 -10   6    1.00    2.50 
  -6 -10   6   -1.10    2.60 
  -6  10  -6   -1.10    2.70 
  -6  11  -6   62.59    7.30 
   6   0   7  930.81   86.59 
  -6   0  -7 1212.98   83.59 
   6   0   7 1043.20   81.79 
  -6  -1  -7   25.40    4.30 
   6  -1   7   23.30    2.60 
   6  -1   7   23.90    9.10 
   6   1   7   24.00    6.50 
   6   1   7   17.50    7.70 
   6   1   7   19.90    2.70 
  -6  -2  -7  190.78   17.20 
   6  -2   7  194.88   23.00 
  -6   2   7  179.48   16.80 
  -6   2   7  206.48   17.50 
   6   2   7  214.38   19.60 
   6   2   7  197.88   15.60 
  -6   2  -7  192.88   18.70 
   6   2   7  190.48   20.70 
  -6   3   7  181.68   15.90 
   6  -3   7  155.08   21.20 
   6   3   7  159.58   18.70 
   6   3   7  163.88   13.60 
   6   3   7  175.98   13.80 
  -6   3  -7  154.38   16.80 
   6   3   7  181.28   17.90 
  -6   4   7   97.09   11.00 
   6   4   7   86.89    8.20 
   6   4   7   87.99   14.40 
   6   4   7   88.39   12.30 
  -6   4  -7  105.49   12.00 
   6   4   7   91.99    8.40 
  -6   5   7   19.80    7.20 
   6  -5   7   18.20    3.30 
   6  -5   7   21.00    3.30 
  -6   5   7   18.80    6.10 
  -6  -5   7   14.80    3.00 
   6   5   7   21.90    8.90 
   6   5   7   15.00    7.30 
   6   5   7   19.60    3.40 
   6   5   7   18.90    3.30 
  -6  -5   7   16.20    3.40 
   6  -6   7   40.00    5.30 
   6  -6   7   39.90    4.70 
  -6   6   7   32.20    9.10 
  -6   6   7   43.20    8.10 
   6  -6   7   30.20    4.20 
  -6  -6  -7   26.60    5.70 
   6  -6   7   37.30    4.80 
  -6  -6   7   38.30    4.70 
  -6  -6   7   32.00    4.50 
  -6  -6   7   37.40    4.80 
   6   6   7   22.50    9.10 
   6   6   7   28.70    4.50 
   6   6   7   25.00    8.70 
   6  -7   7   34.20    4.70 
  -6   7   7   24.40    8.40 
   6  -7   7   28.40    4.70 
  -6   7   7   36.20    7.90 
   6  -7   7   39.00    5.00 
   6  -7   7   28.70    4.10 
   6   7   7   27.90    4.70 
   6   7   7   33.10    9.80 
  -6  -7   7   35.10    4.70 
  -6  -7   7   28.80    4.30 
   6   7   7   26.30    9.30 
  -6  -7   7   30.50    4.50 
   6  -8   7   10.20    3.40 
   6  -8   7   14.20    3.50 
   6  -8   7   14.70    4.10 
   6  -8   7   15.70    3.00 
  -6   8   7   16.80    6.00 
  -6  -8   7   11.40    3.20 
  -6  -8   7   11.60    3.10 
  -6  -8   7   13.30    3.30 
  -6  -8   7    6.80    3.20 
   6  -9   7   24.20    4.10 
   6  -9   7   23.70    3.70 
   6  -9   7   16.10    3.50 
  -6  -9   7   18.20    3.20 
  -6  -9   7   20.50    3.30 
  -6  -9   7   21.30    3.80 
   6 -10   7  103.59    9.00 
   6 -10   7  101.49    8.90 
  -6 -10   7   99.79    9.00 
  -6  10  -7   97.99    9.30 
   6   0   8   27.40    9.40 
   6   0   8   30.60    3.40 
   6  -1   8  396.96   39.20 
   6   1   8  451.55   32.40 
   6   1   8  365.56   38.10 
   6   1   8  430.66   36.20 
  -6   2   8   30.40    5.90 
   6  -2   8   31.00   10.80 
   6   2   8   35.60    4.00 
   6   2   8   34.30    8.10 
   6   2   8   35.50    4.00 
  -6   2  -8   35.20    7.30 
   6   2   8   29.60   10.10 
   6  -3   8  213.68   26.70 
  -6   3   8  255.57   21.80 
   6   3   8  241.18   19.30 
   6   3   8  251.07   23.50 
   6   3   8  207.88   24.60 
   6   3   8  235.88   19.40 
  -6   3  -8  270.97   23.10 
   6  -4   8   30.20    4.20 
   6  -4   8   38.10    4.50 
  -6   4   8   36.90    7.20 
   6  -4   8   28.50    4.40 
   6   4   8   27.00    4.10 
   6   4   8   37.80    4.40 
   6   4   8   25.30   10.00 
  -6  -4   8   36.10    5.00 
  -6  -4   8   34.20    4.20 
   6  -5   8   55.09    6.40 
   6  -5   8   55.59    5.90 
   6  -5   8   54.69    6.70 
  -6   5   8   57.59   10.00 
   6  -5   8   52.49    6.00 
  -6  -5   8   53.59    6.10 
   6   5   8   60.49    6.50 
  -6  -5   8   53.79    6.40 
   6   5   8   53.09   11.50 
   6   5   8   44.10   11.70 
   6   5   8   56.19    6.50 
  -6  -5   8   52.99    6.20 
   6  -6   8   10.40    3.00 
   6  -6   8    8.30    3.20 
  -6   6   8   15.80    6.20 
   6  -6   8   11.90    3.80 
   6  -6   8    8.70    2.80 
  -6  -6   8    9.30    2.90 
   6   6   8    8.70    8.40 
  -6  -6   8    8.90    3.10 
   6   6   8    9.40    7.70 
   6   6   8    8.90    3.30 
  -6  -6   8    7.40    3.10 
  -6   7   8   83.19   12.40 
   6  -7   8   90.29    9.20 
   6  -7   8   92.99    8.80 
   6  -7   8   90.89    9.40 
   6  -7   8   92.69    8.60 
  -6  -7   8   84.99    8.90 
   6   7   8   88.89    9.10 
   6   7   8   85.19   14.90 
  -6  -7   8   99.59    8.90 
  -6  -7   8   98.59    9.10 
   6  -8   8    3.80    2.30 
   6  -8   8    4.00    2.70 
   6  -8   8   -2.10    3.10 
   6  -8   8    3.60    2.80 
  -6   8   8    3.20    4.90 
   6   8   8    7.70    5.80 
  -6  -8   8   -0.50    2.50 
  -6  -8   8    2.60    2.60 
  -6  -8   8    2.20    2.60 
   6  -9   8   61.89    6.40 
   6  -9   8   62.89    6.40 
   6  -9   8   69.09    6.90 
  -6  -9   8   55.09    6.20 
  -6  -9   8   65.89    6.30 
  -6   9  -8   74.89    7.20 
   6 -10   8    1.20    1.40 
  -6  10  -8   -0.80    1.90 
   6   0   9   28.60   10.10 
   6   0   9   24.80    3.30 
   6  -1   9    9.90    8.70 
   6  -1   9    8.00    3.60 
   6   1   9    3.60    6.20 
  -6   1  -9    4.50    4.50 
   6   1   9    4.80    2.30 
   6   1   9    5.40    2.10 
   6   1   9    1.20    7.10 
   6  -2   9   71.79    6.70 
   6  -2   9   68.79    7.40 
   6  -2   9   70.89   14.90 
   6   2   9   73.79   12.10 
   6   2   9   71.09   14.20 
  -6  -2   9   65.29    6.60 
   6   2   9   70.69    6.60 
  -6   2  -9   49.90    9.60 
   6   2   9   67.59    6.60 
   6  -3   9    6.80    2.60 
   6  -3   9   12.80    3.60 
  -6   3   9   11.40    5.60 
   6  -3   9   20.50    3.20 
  -6  -3   9   13.30    3.10 
  -6  -3   9   10.00    2.50 
   6   3   9    7.90    2.70 
   6   3   9    6.10    2.60 
   6   3   9    9.40    7.90 
   6   3   9    9.90    7.80 
  -6  -3   9   12.70    3.00 
   6  -4   9  208.98   16.40 
   6  -4   9  200.58   16.50 
  -6   4   9  210.28   19.60 
   6  -4   9  185.88   16.70 
   6   4   9  198.78   21.80 
   6   4   9  146.69   22.30 
  -6  -4   9  203.58   16.50 
  -6  -4   9  202.48   16.60 
   6   4   9  213.78   16.50 
  -6  -4   9  196.58   16.20 
   6   4   9  194.58   16.40 
  -6   5   9   63.99   10.80 
   6  -5   9   57.29    6.70 
   6  -5   9   61.89    6.60 
   6  -5   9   62.39    6.80 
   6  -5   9   59.29    7.30 
  -6  -5   9   62.39    7.00 
   6   5   9   65.69    7.00 
   6   5   9   41.40   11.00 
  -6  -5   9   62.29    6.70 
   6   5   9   60.69   12.30 
  -6  -5   9   61.69    6.60 
  -6   6   9  151.18   16.70 
   6  -6   9  156.68   13.30 
   6  -6   9  147.89   13.60 
   6  -6   9  146.79   12.90 
   6  -6   9  152.48   12.90 
  -6  -6   9  157.08   13.20 
  -6  -6   9  154.28   13.00 
   6   6   9  154.88   13.30 
   6   6   9  137.99   18.60 
  -6  -6   9  156.08   13.30 
  -6   7   9    5.20    5.10 
   6  -7   9    9.00    2.70 
   6  -7   9    5.60    2.60 
   6  -7   9    6.80    3.40 
   6  -7   9    9.10    3.10 
  -6  -7   9   12.10    3.10 
   6   7   9    9.00    6.70 
  -6  -7   9    8.60    2.90 
  -6  -7   9   13.10    3.20 
   6  -8   9  133.19   11.60 
   6  -8   9  131.49   12.00 
   6  -8   9  136.59   11.30 
   6  -8   9  133.09   11.50 
  -6  -8   9  136.69   11.60 
  -6  -8   9  139.69   11.50 
  -6  -8   9  133.89   11.60 
   6  -9   9    1.90    2.00 
   6  -9   9    1.40    1.60 
   6  -9   9    2.50    2.10 
  -6  -9   9    0.20    1.50 
  -6  -9   9    0.10    1.50 
  -6   9  -9    2.80    2.10 
   6   0  10   78.59    8.30 
   6   0  10   72.69   15.10 
   6  -1  10  204.78   17.00 
   6   1  10  215.38   16.40 
   6   1  10  145.29   22.60 
   6   1  10  206.38   17.40 
   6   1  10  213.08   16.40 
  -6  -1  10  196.18   16.40 
   6  -2  10   90.69    8.30 
   6  -2  10   91.39    9.10 
  -6  -2  10   91.39    8.40 
   6   2  10   93.19    8.50 
  -6  -2  10   90.89    8.40 
   6   2  10   92.79    8.40 
   6   2  10   84.19   14.20 
   6   2  10   74.09   15.10 
   6  -3  10  205.88   18.20 
   6  -3  10  222.98   17.80 
  -6   3  10  225.38   20.90 
   6  -3  10  217.48   17.60 
   6   3  10  166.28   23.90 
   6   3  10  226.68   17.80 
  -6  -3  10  229.68   17.80 
   6   3  10  221.08   17.80 
   6   3  10  200.78   22.70 
  -6  -3  10  219.18   17.80 
  -6   4  10   40.50    8.20 
   6  -4  10   46.70    5.70 
   6  -4  10   50.59    5.80 
   6  -4  10   43.30    6.30 
  -6  -4  10   47.20    5.70 
   6   4  10   53.19    5.70 
   6   4  10   35.00   10.80 
  -6  -4  10   48.40    5.90 
  -6  -4  10   50.69    5.50 
   6   4  10   36.00    9.70 
  -6   5  10    8.10    5.70 
   6  -5  10   10.20    2.90 
   6  -5  10   10.30    3.50 
   6  -5  10    9.30    3.00 
  -6  -5  10   13.80    3.20 
   6   5  10   12.80    3.60 
   6   5  10   11.90    8.00 
  -6  -5  10   11.60    3.00 
  -6  -5  10   15.40    3.40 
   6  -6  10   38.60    5.20 
   6  -6  10   38.80    5.10 
   6  -6  10   36.60    4.60 
   6  -6  10   36.30    4.50 
  -6   6  10   29.20    7.10 
  -6  -6  10   37.00    5.10 
  -6  -6  10   39.40    4.60 
   6   6  10   34.10    9.00 
  -6  -6  10   39.40    5.20 
   6   6  10   32.40    4.70 
   6  -7  10  120.69   10.10 
  -6   7  10   97.69   17.20 
   6  -7  10  116.99   10.30 
   6  -7  10  119.09   10.00 
   6  -7  10  116.29   10.70 
  -6  -7  10  112.79   10.30 
  -6  -7  10  126.49   10.20 
  -6  -7  10  118.59   10.20 
   6  -8  10    2.50    2.20 
   6  -8  10    4.20    1.70 
   6  -8  10    4.20    1.60 
   6  -8  10    2.60    1.80 
  -6  -8  10    4.00    1.90 
  -6  -8  10    2.60    1.80 
  -6  -8  10    1.60    1.80 
   6  -1  11    3.10    3.00 
   6   1  11    7.00    7.50 
   6   1  11    1.00    3.40 
   6  -2  11   16.70    3.10 
   6  -2  11   22.20    4.00 
   6   2  11   23.60    3.50 
  -6  -2  11   17.70    3.20 
   6   2  11   22.70    3.60 
   6   2  11   18.40    7.50 
   6  -3  11   18.00    3.00 
   6  -3  11   16.50    3.60 
   6   3  11   21.20    3.60 
  -6  -3  11   17.70    3.20 
   6   3  11   17.50    7.70 
  -6  -3  11   10.40    2.90 
  -6   4  11   37.00    7.80 
   6  -4  11   33.60    4.80 
   6  -4  11   26.70    4.50 
   6  -4  11   36.20    4.80 
  -6  -4  11   36.30    4.90 
  -6  -4  11   39.30    4.70 
   6   4  11   36.30    4.70 
  -6  -4  11   40.30    5.10 
   6   4  11   32.50    8.60 
   6  -5  11    5.60    2.30 
   6  -5  11    8.20    2.90 
   6  -5  11    6.50    2.50 
  -6   5  11    3.90    4.90 
  -6  -5  11    5.30    2.30 
   6   5  11    7.60    6.30 
  -6  -5  11    3.80    2.50 
   6   5  11    4.40    2.90 
  -6  -5  11    5.90    2.50 
   6  -6  11    9.40    2.80 
   6  -6  11   10.40    2.30 
   6  -6  11   12.40    2.60 
  -6  -6  11    8.90    2.50 
  -6  -6  11   10.10    2.40 
  -6  -6  11   12.60    2.60 
   6  -7  11   -0.60    1.40 
   6  -7  11    1.00    1.60 
   6  -7  11    0.50    2.00 
   6  -7  11    0.10    1.90 
  -6  -7  11   -0.10    1.60 
  -6  -7  11   -1.40    1.60 
  -6  -7  11   -1.30    1.50 
   6  -2  12    2.80    2.50 
  -6  -2  12    1.00    3.20 
   6  -3  12   36.10    4.60 
   6  -3  12   46.50    5.50 
   6   3  12   40.20    8.10 
   6   3  12   49.40    5.00 
  -6  -3  12   47.70    6.10 
  -6  -3  12   38.20    4.90 
   6  -4  12    3.90    2.30 
   6  -4  12    2.50    1.80 
   6  -4  12    2.70    2.20 
  -6  -4  12    3.00    2.10 
  -6  -4  12    1.80    2.00 
   6  -5  12    6.60    2.20 
   6  -5  12    6.70    1.80 
   6  -5  12    8.10    2.00 
  -6  -5  12    5.20    2.00 
  -6  -5  12    5.80    1.90 
  -6  -5  12    8.30    2.00 
   6  -6  12    6.00    1.80 
   6  -6  12    4.80    1.70 
   6  -6  12    5.70    1.50 
  -6  -6  12    4.20    1.60 
  -6  -6  12    5.60    1.70 
  -6  -4  13   86.09    7.20 
  -7   0   0   -0.80    1.60 
  -7   0   0    0.60    2.10 
  -7   1   0   27.40    3.70 
  -7   1   0   13.80    2.90 
  -7  -1   0   17.50    2.90 
  -7  -1   0   17.20    3.50 
  -7   2   0   75.19    7.10 
  -7  -2   0   62.39    6.20 
  -7  -2   0   71.79    7.60 
  -7   3   0    3.00    2.10 
  -7  -3   0    1.90    2.60 
  -7   3   0    2.20    2.50 
  -7  -3   0    1.30    1.30 
  -7  -4   0  752.12   62.79 
  -7   4   0  760.32   62.19 
  -7   4   0  847.12   61.49 
  -7   5   0   24.40    3.90 
  -7  -5   0   22.80    5.20 
  -7   5   0   23.00    5.20 
  -7   6   0   44.20    7.60 
  -7   7   0  405.76   35.40 
  -7   8   0   37.20    8.90 
  -7  -8   0   27.70    4.80 
  -7  -9   0   16.80    4.50 
  -7   9   0   22.60    8.10 
  -7 -10   0   -1.10    3.70 
  -7 -11   0    1.30    3.50 
  -7   0   1   -0.30    1.60 
  -7   0  -1   -0.70    1.70 
  -7   0  -1   -0.40    1.50 
  -7   0   1    0.20    2.30 
  -7   1   1  802.52   61.19 
  -7   1   1  779.92   61.49 
  -7  -1  -1  741.73   60.99 
  -7  -1  -1  780.02   61.69 
  -7  -1   1  830.42   62.19 
  -7   1  -1  811.02   61.29 
  -7   1  -1  769.32   61.39 
  -7  -2  -1  860.51   64.09 
  -7   2   1  921.61   63.29 
  -7  -2  -1  747.63   62.89 
  -7  -2   1  818.82   64.29 
  -7  -2   1  849.81   62.89 
  -7   2  -1  677.93   63.29 
  -7   3   1  292.67   21.40 
  -7   3   1  284.97   21.90 
  -7   3  -1  228.28   21.80 
  -7   3  -1  259.67   21.50 
  -7  -3   1  238.68   22.40 
  -7   4   1  457.15   33.40 
  -7   4   1  442.96   34.30 
  -7   4  -1  383.26   34.10 
  -7  -4   1  348.27   34.40 
  -7   4  -1  453.75   33.50 
  -7   5   1  233.48   18.30 
  -7   5   1  216.98   16.70 
  -7  -5  -1  201.58   18.90 
  -7  -5   1  170.98   18.10 
  -7   5  -1  165.58   17.80 
  -7   5  -1  186.78   17.00 
  -7   6   1  248.68   21.70 
  -7   6   1  271.57   23.60 
  -7   6  -1  261.57   23.40 
  -7   7   1   55.99    9.30 
  -7   7  -1   45.40    8.80 
   7  -8   1   40.00    5.00 
  -7   8   1   43.60    9.00 
  -7   8  -1   18.20    7.40 
  -7  -8   1   36.90    5.10 
  -7  -9  -1    0.20    3.60 
  -7   9   1    0.90    6.60 
   7  -9   1    2.00    2.40 
  -7   9  -1    1.20    5.50 
  -7   9  -1    0.90    2.70 
  -7  -9   1    1.20    3.80 
  -7 -10  -1   33.00    5.60 
  -7 -10   1   35.20    5.60 
  -7 -11  -1   27.10    4.80 
  -7 -11   1   21.30    4.40 
  -7   0  -2    0.20    1.40 
  -7   0   2   -0.20    1.20 
  -7   0  -2   -1.90    1.40 
  -7   0   2   -0.80    2.10 
  -7  -1  -2  698.83   62.79 
  -7   1   2  817.42   63.49 
  -7   1   2  888.61   62.89 
  -7   1  -2  719.93   63.09 
  -7   1  -2  931.01   63.09 
  -7  -1   2  821.52   62.59 
  -7  -1   2  799.42   64.09 
  -7   2   2  784.12   56.09 
  -7  -2  -2  708.33   55.99 
  -7  -2   2  736.23   57.59 
  -7   2  -2  652.13   56.39 
  -7  -3  -2  511.65   43.20 
  -7   3   2  580.04   43.40 
  -7   3   2  563.74   43.80 
  -7  -3   2  551.74   45.00 
  -7  -4  -2  678.93   48.40 
  -7   4   2  631.64   49.30 
  -7   4   2  595.44   48.30 
   7   4   2  684.83   49.80 
  -7   4  -2  622.74   48.60 
  -7   4  -2  527.35   49.20 
  -7  -4   2  569.24   49.99 
  -7   5   2  315.87   25.30 
  -7   5   2  345.37   26.90 
  -7   5  -2  297.87   26.60 
  -7  -5   2  276.97   27.00 
  -7   6   2   17.70    5.80 
  -7   6   2   17.90    3.80 
  -7   6  -2    9.90    5.10 
  -7   7   2   31.50    8.10 
  -7   7  -2   34.30    7.60 
  -7   8   2    2.90    6.00 
   7  -8   2    2.70    2.50 
  -7  -8  -2    3.80    3.40 
  -7  -8   2    9.00    3.80 
  -7   8  -2    2.60    5.50 
  -7   8  -2   -0.10    2.80 
  -7  -9  -2   46.70    6.60 
  -7   9  -2   49.20    6.70 
  -7   9  -2   54.19    9.80 
   7 -10   2    5.50    2.60 
  -7 -10  -2    3.50    3.70 
  -7 -10   2    9.00    4.40 
  -7  10  -2    2.80    3.00 
  -7 -11  -2   41.60    5.60 
  -7 -11   2   41.70    5.40 
  -7   0  -3   -1.50    1.60 
  -7   0   3    0.10    1.30 
  -7   0   3    0.00    2.20 
  -7   1   3  160.08   12.50 
   7  -1   3  152.68   20.40 
  -7  -1  -3  144.29   12.70 
  -7   1   3  166.28   13.60 
  -7  -1   3  122.89   13.60 
  -7  -1   3  149.09   12.10 
   7  -2   3 1061.19   87.09 
  -7   2   3 1107.19   83.69 
  -7  -2  -3 1140.29   83.89 
  -7   2  -3 1073.69   84.29 
  -7  -2   3  993.40   85.09 
   7   2   3 1191.48   85.69 
  -7   2  -3 1007.50   84.49 
  -7  -3  -3   86.99    8.90 
  -7   3   3  104.09    8.90 
  -7   3   3  100.89    9.50 
   7  -3   3   92.69   14.00 
   7   3   3  102.19    7.80 
  -7   3  -3   81.09    9.90 
  -7  -3   3   98.09   11.00 
   7   3   3  114.29   11.40 
  -7   3  -3   76.89    9.40 
  -7   4   3  115.49   11.10 
  -7   4   3  138.89   12.60 
   7   4   3  140.99   13.40 
   7   4   3  119.19   10.00 
  -7  -4   3  112.29   13.10 
  -7   5   3  149.39   14.20 
  -7   5   3  141.89   12.70 
  -7  -5   3  123.29   14.40 
   7   5   3  160.78   14.90 
  -7   5  -3  127.49   14.30 
  -7   6   3  344.17   29.40 
  -7   6   3  351.46   31.00 
   7   6   3  372.96   31.30 
  -7   6  -3  352.96   31.00 
  -7   7   3   88.89   12.90 
  -7   7  -3  107.99   13.00 
  -7  -8  -3  107.09   12.80 
   7  -8   3  151.38   12.40 
  -7   8   3  151.88   17.80 
  -7  -8   3  160.98   13.00 
  -7   8  -3  118.89   15.60 
  -7  -9  -3   42.70    6.50 
  -7   9   3   46.60   10.00 
   7  -9   3   55.79    6.40 
  -7  -9   3   68.79    7.70 
  -7   9  -3   35.90    8.20 
  -7   9  -3   39.90    6.10 
   7 -10   3   37.50    4.60 
  -7 -10  -3   25.80    5.20 
  -7  10  -3   29.40    4.90 
  -7 -10   3   38.30    5.70 
  -7 -11  -3    9.90    3.50 
  -7  11  -3   12.00    2.90 
  -7 -11   3   11.40    3.40 
   7   0   4   -1.70    4.50 
  -7   0   4    0.30    2.50 
  -7   0   4   -1.00    0.30 
   7   0   4   -1.00    1.00 
  -7   0  -4    0.10    2.10 
   7  -1   4  446.86   31.30 
   7  -1   4  386.46   35.60 
  -7   1   4  435.06   31.90 
  -7  -1  -4  342.97   32.10 
  -7  -1   4  405.16   33.30 
   7   1   4  393.26   31.20 
   7   1   4  412.76   34.70 
  -7  -2  -4  433.56   30.70 
   7  -2   4  377.86   29.40 
  -7   2   4  358.56   30.20 
   7  -2   4  393.56   35.00 
  -7   2  -4  413.76   31.10 
  -7  -2   4  313.07   31.30 
   7   2   4  341.47   29.30 
   7   2   4  380.76   32.50 
  -7   2  -4  417.16   31.80 
   7  -3   4  125.19   16.10 
  -7   3   4  128.69   11.70 
  -7   3   4  125.09   10.90 
  -7  -3   4   97.99   12.10 
   7   3   4  119.39    9.70 
   7   3   4  126.99   13.20 
  -7   4   4  244.68   20.00 
  -7  -4  -4  229.18   20.00 
  -7   4   4  261.87   21.30 
   7   4   4  248.68   18.80 
  -7  -4   4  211.18   21.60 
  -7   4  -4  196.38   21.30 
   7   4   4  277.57   22.40 
  -7   5   4  656.03   48.70 
  -7  -5  -4  613.64   48.30 
  -7   5   4  627.14   49.90 
  -7   5   4  547.35   48.10 
   7   5   4  656.33   50.29 
   7   5   4  603.24   46.90 
   7   5   4  579.74   46.90 
   7   5   4  646.64   50.49 
  -7   5  -4  539.35   49.60 
  -7   6   4  151.18   14.30 
  -7   6   4  144.39   15.90 
  -7   6  -4  146.89   15.50 
   7   6   4  140.19   16.40 
   7  -7   4   27.20    6.60 
  -7  -7  -4   39.20    5.80 
  -7   7   4   28.30    6.10 
  -7   7   4   22.30    8.20 
  -7   7  -4   29.50    7.00 
   7   7   4   25.60    4.80 
   7   7   4   22.80    8.30 
  -7  -7   4   24.10    5.80 
  -7  -7   4   27.40    4.20 
   7  -8   4   37.30    5.20 
   7  -8   4   26.70    4.60 
  -7  -8  -4   37.90    5.70 
  -7   8   4   34.60    9.90 
   7   8   4   24.90    4.80 
  -7   8  -4   39.20    8.20 
  -7  -8   4   28.10    5.20 
  -7  -8   4   36.80    4.60 
   7  -9   4  212.48   17.80 
   7  -9   4  194.48   17.60 
  -7  -9  -4  226.78   18.50 
  -7   9  -4  219.28   18.20 
  -7  -9   4  196.18   18.10 
  -7 -10  -4   28.90    5.00 
   7 -10   4   29.80    4.20 
  -7  10  -4   19.60    4.30 
  -7 -10   4   38.10    5.20 
  -7 -11  -4   16.70    3.40 
  -7  11  -4   17.30    2.90 
  -7 -11   4    8.40    2.90 
   7   0   5   -0.60    1.10 
  -7   0  -5    1.00    2.10 
  -7   0   5    0.50    2.40 
   7   0   5   10.40    6.00 
  -7  -1  -5  100.79    9.30 
   7  -1   5   97.19   13.60 
   7  -1   5  102.19    7.90 
  -7   1   5   89.79    8.70 
   7   1   5   84.89   12.10 
  -7   1  -5   94.29    9.50 
   7   1   5   90.09    7.80 
  -7  -1   5  107.09   10.50 
   7  -2   5  279.87   27.50 
  -7  -2  -5  308.27   22.90 
   7  -2   5  272.67   21.40 
  -7   2   5  254.37   22.30 
  -7   2  -5  295.77   24.00 
   7   2   5  265.57   25.10 
  -7  -2   5  265.47   23.80 
  -7   2  -5  281.47   23.20 
   7   2   5  249.08   21.30 
   7  -3   5  447.26   41.10 
  -7   3   5  416.56   35.40 
  -7  -3  -5  472.55   35.90 
  -7  -3   5  401.26   36.80 
  -7   3  -5  504.55   37.60 
   7   3   5  462.15   38.40 
   7   3   5  417.36   34.40 
  -7   4   5   15.70    5.00 
  -7   4   5   23.20    4.80 
  -7   4   5   16.20    3.60 
  -7  -4  -5    8.30    3.30 
   7   4   5   18.90    6.00 
   7   4   5   17.00    6.70 
   7   4   5   19.10    2.70 
   7   4   5   19.20    2.70 
  -7   5   5   60.99    7.80 
  -7   5   5   54.39    9.60 
   7   5   5   60.09    6.00 
   7   5   5   68.19    6.10 
   7   5   5   59.79   10.20 
   7   5   5   53.69    9.70 
  -7   6   5    7.70    4.50 
  -7   6   5    4.50    5.80 
   7   6   5    7.00    6.40 
   7   6   5    3.10    6.40 
   7   6   5    7.10    2.60 
   7   6   5    5.80    2.50 
   7  -7   5   15.60    3.60 
  -7  -7  -5   17.00    4.60 
   7  -7   5   16.90    3.80 
  -7   7   5   14.00    7.80 
  -7   7   5   18.20    5.60 
   7  -7   5   14.20    3.60 
  -7   7  -5   18.30    6.50 
  -7  -7   5   13.00    3.30 
   7   7   5   13.10    3.80 
  -7  -7   5   19.00    4.10 
   7   7   5   12.80    7.20 
  -7   8   5   57.59    9.50 
   7  -8   5   68.79    7.40 
  -7   8   5   38.70   10.30 
   7  -8   5   59.69    7.20 
   7   8   5   60.29    7.40 
  -7  -8   5   53.69    7.40 
  -7  -8   5   58.89    6.60 
   7  -9   5   80.19    8.60 
  -7  -9  -5   78.79    9.40 
   7  -9   5   75.59    8.40 
  -7   9  -5   93.99    9.20 
  -7  -9   5   70.99    8.80 
  -7  -9   5   81.69    8.00 
  -7 -10  -5   63.19    8.80 
   7 -10   5   86.19    8.40 
   7 -10   5   99.99    8.40 
  -7 -10   5   89.39    8.90 
  -7 -11   5   27.20    3.50 
  -7  11  -5   23.30    3.40 
  -7   0  -6    0.20    2.10 
   7   0   6   -2.30    5.80 
   7   0   6   -0.60    1.30 
   7  -1   6  394.56   30.60 
  -7   1   6  387.86   31.50 
   7  -1   6  365.76   36.10 
  -7   1  -6  453.55   32.60 
   7   1   6  378.46   35.10 
   7   1   6  381.46   30.60 
   7  -2   6  505.65   38.90 
   7  -2   6  548.05   46.00 
  -7   2   6  477.45   40.00 
  -7  -2  -6  508.75   40.50 
  -7  -2   6  516.85   41.40 
   7   2   6  508.35   43.10 
  -7   2  -6  513.75   41.80 
   7   2   6  489.85   43.40 
   7   2   6  479.15   38.90 
  -7   3   6  135.29   12.80 
   7  -3   6  141.99   18.70 
  -7   3   6  120.99   12.20 
  -7  -3  -6  142.39   12.80 
   7   3   6  134.49   14.60 
  -7   3  -6  154.18   14.60 
   7   3   6  128.59   15.70 
   7   3   6  128.69   11.00 
  -7   4   6  208.88   18.70 
   7   4   6  216.58   17.00 
   7   4   6  208.68   16.90 
   7   4   6  204.68   21.90 
   7   4   6  220.58   21.00 
  -7   4  -6  200.68   20.30 
  -7   5   6  225.58   23.70 
  -7   5   6  278.57   22.80 
  -7   5  -6  256.17   23.80 
   7   5   6  241.08   25.20 
   7   5   6  254.17   20.40 
   7   5   6  252.87   20.30 
   7   5   6  254.97   24.50 
   7  -6   6   12.70    2.90 
  -7   6   6   17.70    5.80 
   7  -6   6   19.00    4.00 
   7  -6   6   18.30    3.70 
  -7  -6  -6   24.90    4.90 
  -7   6   6   15.50    7.20 
   7   6   6   13.40    3.70 
   7   6   6   17.50    3.70 
  -7   6  -6   27.10    6.90 
   7   6   6   13.90    3.20 
  -7  -6   6   19.80    3.70 
   7   6   6   20.10    8.60 
   7   6   6   10.60    7.60 
  -7  -6   6   15.80    3.30 
  -7  -7  -6   26.60    5.20 
   7  -7   6   25.90    4.50 
  -7   7   6   15.70    8.00 
   7  -7   6   29.10    4.50 
   7  -7   6   26.80    4.30 
   7  -7   6   23.80    3.60 
  -7   7   6   17.80    5.70 
   7   7   6   26.50    4.00 
   7   7   6   25.40    8.60 
   7   7   6   24.20    4.60 
  -7  -7   6   25.70    4.10 
  -7  -7   6   22.60    4.10 
  -7  -7   6   22.80    3.90 
   7   7   6   18.30    8.10 
   7  -8   6   13.40    3.80 
   7  -8   6    9.90    3.40 
  -7  -8  -6    6.80    4.60 
  -7   8   6    8.50    5.30 
   7  -8   6    8.20    3.50 
  -7  -8   6    6.90    3.60 
  -7  -8   6    7.30    3.00 
   7   8   6   12.00    3.80 
   7  -9   6  205.38   18.30 
   7  -9   6  216.58   18.50 
  -7  -9  -6  242.28   19.00 
  -7   9  -6  244.28   19.00 
  -7  -9   6  201.68   18.50 
  -7  -9   6  222.98   18.10 
   7 -10   6   12.10    2.90 
   7 -10   6   12.30    2.80 
  -7  10  -6    5.20    2.80 
  -7 -10   6   14.10    3.00 
   7   0   7   -0.30    5.90 
   7   0   7    2.80    4.70 
   7   0   7    1.40    1.60 
  -7   0  -7    2.90    2.50 
   7  -1   7   61.99    5.30 
   7  -1   7   65.39   13.20 
  -7  -1  -7   50.09    6.80 
   7   1   7   51.99   11.00 
  -7   1  -7   43.00    8.40 
   7   1   7   61.99    5.40 
   7   1   7   61.79   10.30 
  -7   2   7  513.05   38.30 
   7  -2   7  491.75   44.30 
  -7   2   7  434.46   37.80 
  -7   2  -7  459.35   39.60 
   7   2   7  431.56   41.40 
   7   2   7  470.55   36.60 
   7   2   7  499.25   40.40 
   7  -3   7   17.60   10.10 
  -7   3   7   17.50    4.60 
   7   3   7   17.40    2.90 
   7   3   7   17.20    7.10 
   7   3   7   16.80    2.90 
   7   3   7   12.80    7.30 
  -7   3  -7    9.70    5.40 
  -7   4   7   71.79    9.30 
  -7   4  -7   71.09   10.60 
   7   4   7   58.09    6.40 
   7   4   7   58.69   10.80 
   7   4   7   56.39   11.80 
   7   4   7   60.39    6.20 
   7  -5   7   26.00    4.00 
   7  -5   7   21.00    4.10 
   7  -5   7   21.30    3.50 
  -7   5   7   30.80    7.00 
   7   5   7   29.10    5.80 
   7   5   7   21.70    9.30 
  -7   5  -7   29.80    7.40 
   7   5   7   19.80    8.40 
  -7  -5   7   26.60    4.10 
  -7  -5   7   25.00    3.70 
   7   5   7   36.70    4.50 
   7   5   7   33.00    4.30 
  -7   6   7    6.90    5.70 
   7  -6   7    3.90    2.80 
   7  -6   7    4.40    3.20 
  -7   6   7    0.80    6.00 
  -7  -6  -7   16.70    4.40 
   7  -6   7    0.60    2.90 
   7  -6   7    3.60    2.50 
  -7  -6   7    2.40    2.90 
   7   6   7    4.10    3.40 
   7   6   7    6.50    3.20 
  -7  -6   7    4.10    2.90 
   7   6   7    4.30    7.30 
  -7  -6   7    2.90    3.00 
   7   6   7    4.00    7.30 
   7  -7   7   66.19    7.80 
  -7   7   7   71.79   10.90 
  -7  -7  -7   75.39    8.90 
   7  -7   7   68.89    7.30 
   7  -7   7   62.09    6.90 
  -7   7   7   51.59   11.50 
   7  -7   7   71.39    7.60 
   7   7   7   68.89   12.60 
  -7  -7   7   60.99    7.40 
  -7  -7   7   64.59    7.50 
  -7  -7   7   63.79    7.40 
   7   7   7   69.29   12.90 
   7   7   7   79.89    8.10 
   7   7   7   61.69    7.40 
   7  -8   7   12.40    3.80 
  -7   8   7    7.30    5.10 
   7  -8   7    9.30    3.30 
  -7  -8  -7    3.70    4.40 
   7  -8   7    6.80    3.20 
  -7  -8   7    9.20    3.20 
  -7  -8   7    7.30    3.00 
  -7  -8   7    8.90    2.90 
   7  -9   7    4.00    2.60 
   7  -9   7    2.00    2.50 
   7  -9   7    1.00    2.80 
  -7   9  -7    9.20    3.30 
  -7  -9   7    0.40    2.50 
  -7  -9   7    0.90    2.30 
   7 -10   7   15.60    2.80 
   7 -10   7   13.80    2.50 
  -7 -10   7   15.30    2.70 
   7   0   8    2.00    1.70 
   7   0   8   -3.20    6.40 
   7  -1   8   23.30    3.10 
   7  -1   8   19.90    9.70 
   7   1   8   26.40    8.10 
   7   1   8   21.50    8.80 
   7   1   8   28.40    3.30 
   7  -2   8  120.69   18.70 
  -7   2   8  127.69   12.30 
   7   2   8   86.69   15.50 
   7   2   8  107.09   14.10 
   7   2   8  123.09   10.00 
  -7   3   8  104.29   11.60 
   7  -3   8   91.69    9.70 
   7  -3   8  101.29   18.00 
   7   3   8  106.99    9.00 
  -7  -3   8  100.59    9.50 
  -7   3  -8   91.49   12.50 
   7   3   8  102.49    8.80 
   7   3   8  105.09   13.80 
   7   3   8   90.49   16.00 
  -7   4   8  319.47   26.90 
   7  -4   8  287.57   24.60 
   7  -4   8  310.97   24.20 
   7  -4   8  305.67   24.40 
   7   4   8  306.67   24.30 
  -7  -4   8  316.67   24.40 
   7   4   8  254.27   29.90 
  -7  -4   8  288.47   24.10 
  -7  -4   8  313.27   25.90 
   7   4   8  323.77   25.00 
   7   4   8  301.47   24.20 
   7   4   8  297.97   29.10 
   7  -5   8   75.29    8.40 
   7  -5   8   75.69    7.80 
  -7   5   8   89.59   11.80 
   7  -5   8   80.89    7.90 
   7  -5   8   80.79    8.20 
   7   5   8   72.99   14.10 
   7   5   8   87.99    8.30 
  -7  -5   8   84.99    8.30 
  -7  -5   8   81.09    8.00 
   7   5   8   70.09   12.70 
   7   5   8   95.19    8.50 
  -7  -5   8   83.09    8.10 
   7   5   8   86.49    9.10 
   7  -6   8   16.40    4.10 
  -7   6   8   25.50    7.00 
   7  -6   8   29.20    4.10 
   7  -6   8   25.80    3.90 
  -7  -6  -8   23.40    5.30 
   7  -6   8   25.00    4.30 
   7   6   8   40.70    7.60 
  -7  -6   8   22.90    4.20 
   7   6   8   23.60    4.20 
  -7  -6   8   29.80    4.30 
   7   6   8   22.00    8.70 
  -7  -6   8   35.10    4.50 
   7   6   8   27.00    9.70 
   7  -7   8    2.60    2.60 
   7  -7   8    2.30    2.60 
   7  -7   8   -0.20    3.20 
   7  -7   8    3.90    3.00 
  -7   7   8    5.30    5.40 
   7   7   8   -1.70    2.90 
   7   7   8    7.20    7.40 
  -7  -7   8    2.40    2.80 
  -7  -7   8   -0.10    2.60 
  -7  -7   8    3.30    2.90 
   7  -8   8   34.90    4.60 
   7  -8   8   37.00    4.50 
   7  -8   8   35.10    4.80 
  -7   8   8   22.20    6.20 
   7  -8   8   38.40    5.00 
  -7  -8   8   31.00    4.20 
  -7  -8   8   27.80    4.10 
  -7  -8   8   28.20    4.00 
   7  -9   8   98.59    8.70 
   7  -9   8   97.39    8.90 
   7  -9   8   99.19    8.70 
  -7  -9   8   93.39    8.50 
  -7  -9   8   99.69    8.60 
  -7   9  -8   98.29    9.20 
   7 -10   8    3.80    1.90 
  -7  10  -8    0.50    1.80 
   7   0   9    0.40    8.10 
   7   0   9    0.00    1.80 
   7  -1   9   58.79    7.10 
   7  -1   9   57.69    6.10 
   7  -1   9   51.99   12.90 
   7   1   9   55.69    6.00 
   7   1   9   39.00   11.70 
   7   1   9   63.49    7.10 
  -7   1  -9   85.49   10.10 
   7   1   9   65.29   11.50 
   7  -2   9   48.40    5.90 
   7  -2   9   50.89    5.50 
   7  -2   9   60.09   14.30 
   7   2   9   53.89    5.60 
   7   2   9   53.39    5.30 
  -7  -2   9   40.40    6.50 
  -7  -2   9   46.30    5.50 
   7   2   9   55.79    6.50 
  -7   2  -9   33.40    8.10 
   7   2   9   45.20    9.80 
   7   2   9   41.50   12.30 
  -7   3   9  119.29   13.40 
   7  -3   9  121.49   10.30 
   7  -3   9  115.39   10.30 
   7  -3   9  106.99   10.80 
   7   3   9  114.89   10.90 
   7   3   9  118.09   10.20 
  -7  -3   9  113.29   10.20 
   7   3   9   99.29   17.70 
  -7  -3   9  117.79   10.40 
   7   3   9  118.29   10.30 
   7   3   9  116.99   15.50 
   7  -4   9   36.70    5.20 
   7  -4   9   29.10    4.80 
   7  -4   9   35.50    4.70 
  -7  -4   9   40.00    4.80 
   7   4   9   37.80   10.50 
   7   4   9   33.60    5.50 
   7   4   9   48.00    5.20 
   7   4   9   30.90   10.50 
  -7  -4   9   38.20    4.50 
   7   4   9   36.90    4.90 
  -7  -4   9   30.00    4.40 
   7  -5   9   15.10    3.80 
  -7   5   9   17.70    6.60 
   7  -5   9   13.30    3.30 
   7  -5   9   14.50    3.20 
  -7  -5   9   13.70    3.20 
  -7  -5   9   20.60    3.90 
  -7  -5   9   15.30    3.40 
   7   5   9   11.80    8.20 
   7   5   9   14.00    3.50 
   7   5   9   19.90    9.40 
  -7   6   9   77.89   12.10 
   7  -6   9   81.89    8.00 
   7  -6   9   70.39    8.50 
   7  -6   9   76.39    7.50 
   7  -6   9   76.99    7.70 
   7   6   9   67.19   12.20 
   7   6   9   80.29    8.30 
  -7  -6   9   76.49    8.00 
  -7  -6   9   75.79    7.90 
  -7  -6   9   81.79    7.90 
   7  -7   9    3.20    2.40 
  -7   7   9    1.40    5.10 
   7  -7   9    1.90    2.70 
   7  -7   9   -0.40    3.00 
   7  -7   9    2.00    2.40 
  -7  -7   9    1.40    2.60 
   7   7   9   -1.70    2.80 
   7   7   9    0.10    6.10 
  -7  -7   9    1.10    2.50 
  -7  -7   9    1.10    2.60 
   7  -8   9   36.40    4.90 
   7  -8   9   43.50    4.50 
   7  -8   9   37.30    4.70 
   7  -8   9   39.80    5.50 
  -7  -8   9   35.50    4.80 
  -7  -8   9   39.70    4.80 
  -7  -8   9   34.50    4.70 
   7  -9   9   12.30    2.00 
   7  -9   9    7.00    2.10 
  -7  -9   9    7.30    1.80 
  -7   9  -9   17.80    2.60 
  -7  -9   9   10.40    2.30 
   7   0  10   -3.40    7.20 
  -7   0 -10   -0.80    4.10 
   7   0  10    0.20    2.70 
   7   0  10    1.50    2.20 
   7  -1  10   73.19    7.70 
   7  -1  10   68.09   14.30 
   7   1  10   71.19    7.80 
   7   1  10   74.49    7.00 
  -7  -1  10   61.39    7.00 
   7   1  10   84.79    7.20 
   7   1  10   62.19   13.80 
   7  -2  10   67.39    7.60 
   7  -2  10   63.99    6.80 
   7   2  10   73.09    7.10 
   7   2  10   75.79    7.10 
  -7  -2  10   76.79    7.10 
   7   2  10   51.69   11.20 
   7   2  10   71.39    7.90 
  -7  -2  10   66.19    7.10 
   7   2  10   59.29   13.80 
  -7   3  10   18.70    6.20 
   7  -3  10   18.60    3.90 
   7  -3  10   20.20    3.40 
   7  -3  10   18.90    3.30 
  -7  -3  10   22.80    3.60 
   7   3  10   20.10    9.70 
   7   3  10   25.50    4.00 
   7   3  10   20.00    3.80 
  -7  -3  10   14.80    3.20 
   7   3  10   16.50    8.20 
   7  -4  10  183.38   14.70 
   7  -4  10  152.68   15.10 
   7  -4  10  172.98   14.80 
  -7   4  10  186.78   18.40 
  -7  -4  10  172.78   14.70 
   7   4  10  157.68   19.90 
  -7  -4  10  185.88   14.70 
   7   4  10  184.98   14.90 
   7   4  10  189.88   15.00 
   7   4  10  141.49   20.70 
  -7  -4  10  184.68   14.90 
  -7   5  10  158.68   17.20 
   7  -5  10  167.38   13.60 
   7  -5  10  160.58   13.70 
   7  -5  10  144.79   14.10 
   7   5  10  182.68   14.00 
   7   5  10  145.39   19.00 
  -7  -5  10  162.28   13.70 
  -7  -5  10  158.88   13.80 
  -7  -5  10  165.78   13.60 
  -7   6  10   35.50    7.80 
   7  -6  10   24.40    3.90 
   7  -6  10   29.30    4.60 
   7  -6  10   31.70    3.90 
  -7  -6  10   33.80    4.10 
  -7  -6  10   35.60    4.30 
   7   6  10   32.40    4.50 
   7   6  10   31.30    8.40 
  -7  -6  10   26.10    4.00 
   7  -7  10    3.60    2.20 
   7  -7  10    2.40    2.00 
   7  -7  10    5.20    2.00 
   7  -7  10    2.80    2.50 
  -7  -7  10    5.70    2.40 
  -7  -7  10    4.60    2.30 
  -7  -7  10    3.30    2.20 
   7  -8  10    9.10    2.30 
   7  -8  10    7.20    1.90 
   7  -8  10    9.10    1.80 
   7  -8  10    7.40    1.70 
  -7  -8  10    7.90    1.90 
  -7   8 -10   10.10    2.30 
  -7  -8  10    7.10    1.80 
  -7  -8  10    8.20    2.00 
   7   0  11   -0.40    2.80 
   7  -1  11   10.00    3.20 
  -7  -1  11    8.30    2.60 
   7   1  11    6.50    3.20 
   7   1  11    8.20    2.90 
   7  -2  11  103.79    9.80 
   7  -2  11  113.09   10.40 
  -7  -2  11  112.29   10.00 
   7   2  11  125.59   10.60 
   7   2  11  132.59   10.50 
   7   2  11   95.49   14.70 
   7  -3  11   55.29    6.10 
   7  -3  11   62.19    6.80 
  -7  -3  11   59.39    6.30 
   7   3  11   61.09    6.70 
   7   3  11   48.30   10.40 
  -7  -3  11   61.99    6.40 
   7  -4  11   46.30    5.50 
   7  -4  11   46.30    5.50 
   7  -4  11   47.80    6.20 
  -7   4  11   49.50    8.70 
  -7  -4  11   51.09    5.80 
   7   4  11   38.60    9.00 
  -7  -4  11   45.40    5.60 
   7   4  11   58.59    6.10 
  -7   5  11   94.59   12.50 
   7  -5  11  101.79    9.00 
   7  -5  11   93.59    9.30 
   7  -5  11  101.39    8.80 
  -7  -5  11   96.89    8.90 
  -7  -5  11   98.29    8.90 
  -7  -5  11  106.49    8.90 
   7   5  11  110.39    9.40 
   7   5  11   85.19   13.10 
   7  -6  11   67.79    6.60 
   7  -6  11   68.79    6.50 
   7  -6  11   63.99    6.80 
  -7  -6  11   70.99    6.50 
  -7  -6  11   70.09    6.50 
  -7  -6  11   71.99    6.60 
   7  -7  11   11.80    2.00 
   7  -7  11    7.90    1.90 
   7  -7  11   10.30    2.20 
  -7  -7  11    9.80    2.00 
  -7  -7  11   10.60    2.10 
  -7  -7  11   10.90    2.00 
   7  -1  12   62.49    6.80 
   7  -2  12   13.20    3.00 
  -7  -2  12    8.70    2.40 
   7   2  12   10.10    2.80 
   7  -3  12   48.70    5.10 
   7  -3  12   57.09    6.00 
  -7  -3  12   52.79    5.60 
   7   3  12   45.00    8.60 
  -7  -3  12   50.29    5.40 
   7   3  12   61.19    6.10 
   7  -4  12    3.60    1.70 
   7  -4  12    4.20    2.30 
  -7  -4  12    1.20    2.00 
  -7  -4  12    2.30    1.90 
   7  -5  12   27.20    3.70 
   7  -5  12   22.70    3.30 
   7  -5  12   22.70    2.90 
  -7  -5  12   21.50    2.90 
  -7  -5  12   22.00    3.00 
   7  -6  12   14.80    2.90 
   7  -6  12   12.30    2.40 
  -7  -6  12    8.40    1.80 
  -7  -6  12    9.90    2.80 
   7  -3  13   22.50    4.00 
  -7  -3  13   32.90    3.30 
  -7  -4  13    6.30    1.50 
  -8   0   0 2678.63  197.68 
  -8   0   0 2455.55  196.98 
  -8  -1   0  244.18   20.50 
  -8   1   0  235.18   20.10 
  -8   1   0  246.48   20.10 
  -8  -1   0  241.98   19.70 
  -8   2   0   51.59    6.40 
  -8   2   0   67.29    6.10 
  -8  -2   0   54.89    7.30 
  -8   3   0 1170.58   99.79 
  -8   3   0 1352.76   99.69 
  -8  -3   0 1332.57  100.69 
  -8   4   0   87.09    8.20 
  -8   4   0   71.69    8.90 
  -8  -4   0   78.99    9.50 
  -8  -5   0   15.90    4.80 
  -8   5   0   15.60    4.80 
  -8   5   0   17.20    3.60 
  -8   6   0    9.30    4.90 
  -8   7   0  282.87   26.80 
   8  -8   0    2.90    2.30 
  -8   8   0    4.10    6.60 
  -8  -8   0   -1.90    3.40 
  -8   8   0    6.10    2.60 
  -8   9   0   47.50    6.50 
  -8   9   0   49.10   10.50 
  -8  -9   0   52.69    6.80 
  -8 -10   0   94.39   10.30 
  -8 -11   0   81.79    8.90 
  -8   0  -1  603.24   53.29 
  -8   0   1  742.23   54.39 
  -8   0   1  772.62   53.59 
  -8   0  -1  621.44   53.59 
  -8   1   1  407.56   31.30 
  -8   1   1  408.36   30.90 
  -8   1  -1  360.46   30.90 
  -8   1  -1  365.86   30.80 
  -8  -2  -1   83.69    7.60 
  -8   2   1   72.59    7.70 
  -8  -2  -1   93.69    9.10 
  -8  -2   1   69.79    8.70 
  -8   2  -1   79.79    8.20 
  -8  -2   1   79.39    7.40 
  -8   3   1  913.01   63.59 
  -8   3   1  843.72   63.99 
  -8  -3   1  830.42   64.79 
  -8   3  -1  728.23   63.49 
  -8   3  -1  744.23   63.99 
  -8   4   1  155.28   12.80 
  -8  -4  -1  162.58   14.80 
  -8   4   1  138.49   13.70 
  -8   4  -1  147.89   13.00 
  -8   4  -1  122.59   13.60 
  -8  -4   1  134.39   14.30 
  -8   5   1  332.37   24.60 
  -8   5   1  312.77   26.00 
  -8   5  -1  265.57   25.60 
  -8  -5   1  254.57   25.90 
  -8   5  -1  307.97   24.50 
  -8   6   1   26.40    4.50 
  -8   6   1   25.40    6.40 
  -8   6  -1   10.90    5.60 
  -8   7   1  261.47   27.30 
  -8   7  -1  338.67   28.10 
  -8   8   1   26.50    5.50 
   8  -8   1   20.80    3.60 
  -8   8   1   21.80    8.20 
  -8  -8   1   27.30    4.90 
  -8   9   1  114.09   16.00 
  -8  -9  -1  113.99   11.40 
   8  -9   1  108.89   10.30 
  -8  -9   1  134.19   11.60 
  -8   9  -1  102.79   10.70 
  -8   9  -1  118.19   15.50 
  -8 -10  -1   24.30    4.80 
  -8 -10   1   17.70    4.60 
  -8  10  -1   14.90    3.60 
  -8 -11  -1   12.30    3.70 
  -8 -11   1   14.10    3.80 
  -8   0  -2   61.09    6.40 
  -8   0  -2   59.49    6.20 
  -8   1   2  841.32   64.09 
  -8  -1  -2  715.93   63.79 
  -8  -1   2  900.41   64.89 
  -8  -1   2  808.52   63.09 
  -8  -2  -2  680.13   49.70 
  -8   2   2  603.44   49.50 
   8  -2   2  603.44   52.49 
  -8  -2   2  606.44   50.99 
  -8   2  -2  619.74   50.29 
  -8   2  -2  678.93   50.19 
  -8  -3  -2 2255.37  155.88 
  -8   3   2 1919.21  156.18 
  -8   3   2 2036.00  155.88 
   8   3   2 2301.87  157.58 
  -8   3  -2 1791.82  156.08 
  -8   3  -2 1940.21  156.68 
  -8  -3   2 1934.21  157.38 
  -8   4   2  217.18   20.60 
  -8   4   2  226.08   19.80 
  -8  -4   2  226.38   21.60 
  -8   4  -2  289.87   21.80 
  -8   5   2   82.39    8.20 
  -8   5   2   90.69   10.00 
  -8   5  -2   58.89    9.80 
  -8   6   2  174.38   18.30 
  -8   6   2  201.58   16.90 
  -8   6  -2  175.98   18.30 
  -8   7   2    8.50    6.00 
  -8   7  -2    3.80    5.10 
  -8   8   2  163.98   19.60 
   8  -8   2  165.78   14.40 
  -8  -8   2  170.18   14.90 
  -8  -9  -2   65.89    8.20 
   8  -9   2   63.59    7.20 
  -8   9   2   59.89   12.00 
  -8   9  -2   65.59    7.80 
  -8  -9   2   65.09    8.30 
  -8   9  -2   69.99   11.90 
  -8 -10  -2   14.70    4.60 
  -8  10  -2   14.90    3.70 
  -8 -10   2   33.80    5.30 
  -8 -11  -2  112.99   10.70 
  -8 -11   2  112.49   10.50 
   8   0   3  118.49   14.00 
  -8   0   3  132.49   10.50 
  -8   0   3  111.99   11.80 
  -8   1   3  427.66   33.20 
  -8   1   3  429.86   34.20 
  -8  -1  -3  493.05   33.80 
   8  -1   3  379.16   36.10 
  -8   1  -3  439.96   34.00 
  -8  -1   3  354.86   34.40 
   8   1   3  392.06   35.60 
   8   1   3  439.06   32.60 
  -8   1  -3  409.36   33.70 
   8  -2   3  372.86   34.40 
  -8   2   3  362.86   30.70 
  -8   2  -3  448.36   31.70 
   8   2   3  353.06   29.80 
  -8  -2   3  359.06   32.50 
   8   2   3  369.66   32.80 
  -8   2  -3  437.16   32.00 
   8  -3   3  271.77   26.70 
  -8   3   3  262.07   22.70 
  -8   3   3  269.37   22.10 
   8   3   3  252.67   21.00 
  -8  -3   3  272.67   24.20 
   8   3   3  295.47   24.30 
  -8   4   3 1161.48   90.59 
  -8   4   3 1076.79   89.49 
  -8  -4   3 1078.29   91.49 
  -8   4  -3 1237.58   91.29 
   8   4   3 1121.79   88.39 
   8   4   3 1247.78   91.49 
  -8   5   3   50.59    8.50 
  -8   5   3   52.99    6.60 
  -8   5   3   44.40    6.20 
  -8   5  -3   47.40    8.70 
   8   5   3   54.79    8.90 
  -8   6   3    3.30    4.90 
  -8   6   3    9.80    3.80 
  -8   6  -3    6.80    5.20 
  -8   7   3  275.97   25.90 
  -8   7  -3  219.88   24.60 
  -8  -7   3  297.47   21.60 
   8  -8   3  157.28   14.00 
  -8  -8  -3  177.68   15.10 
  -8   8   3  136.29   18.30 
  -8   8  -3  165.88   18.30 
  -8   8  -3  180.48   14.70 
  -8  -8   3  152.58   14.30 
   8   8   3  151.88   14.50 
  -8  -9  -3   85.89    9.20 
   8  -9   3   64.19    8.00 
  -8  -9   3   71.99    8.90 
  -8   9  -3   80.39    8.70 
   8 -10   3   25.50    3.90 
  -8 -10  -3   33.00    5.20 
  -8 -10   3   24.80    4.90 
  -8  10  -3   26.30    4.40 
  -8 -11  -3   66.59    7.20 
  -8 -11   3   52.09    6.60 
  -8  11  -3   66.79    6.50 
   8   0   4 1073.79   77.39 
  -8   0  -4 1150.78   78.89 
   8   0   4  903.71   80.99 
  -8   0   4  899.41   79.29 
   8  -1   4  217.78   22.80 
  -8  -1  -4  251.07   19.10 
   8  -1   4  241.58   17.70 
  -8   1   4  230.28   18.40 
   8   1   4  227.38   17.70 
  -8   1  -4  206.78   19.10 
   8   1   4  220.18   21.60 
  -8  -1   4  197.68   19.90 
   8  -2   4   23.30    2.80 
  -8  -2  -4   27.10    4.30 
   8  -2   4   26.00    8.30 
  -8   2   4   23.00    3.80 
  -8  -2   4   16.90    4.80 
  -8   2  -4   22.90    4.30 
   8   2   4   27.10    6.80 
  -8   2  -4   27.80    5.20 
   8   2   4   27.40    2.90 
  -8   3   4  350.46   28.00 
  -8  -3   4  313.37   29.70 
   8   3   4  366.36   26.90 
  -8   4   4  123.99   12.90 
  -8   4   4  131.49   11.90 
  -8   4   4  124.89   11.50 
   8   4   4  126.39   10.20 
  -8  -4   4  104.89   13.20 
   8   4   4  128.69   14.40 
  -8  -5  -4   69.89    9.80 
  -8   5   4   38.00    7.50 
  -8   5   4   43.00    7.00 
   8   5   4   41.50    4.70 
  -8   5  -4   46.60    8.60 
   8   5   4   36.90    8.20 
  -8   6   4   14.80    6.80 
  -8   6   4   23.40    5.40 
   8   6   4   16.40    6.70 
  -8   6  -4   15.40    6.60 
   8  -7   4   69.29    7.50 
   8  -7   4   70.29    7.60 
   8  -7   4   64.29    7.20 
  -8   7   4   62.09   11.60 
  -8   7   4   72.19    9.40 
  -8  -7   4   70.29    7.20 
  -8  -7   4   60.49    7.50 
   8   7   4   60.79    7.30 
   8  -8   4   24.70    4.40 
   8  -8   4   15.80    3.70 
  -8   8   4   14.90    7.70 
  -8  -8  -4   35.00    5.90 
  -8  -8   4   19.80    3.80 
   8   8   4   23.80    4.80 
  -8  -8   4   15.50    4.20 
  -8   8  -4   36.40    8.50 
  -8  -9  -4   66.89    8.40 
   8  -9   4   67.79    7.70 
  -8  -9   4   63.69    8.30 
  -8   9  -4   66.79    8.10 
   8 -10   4   13.60    3.10 
  -8 -10  -4    6.40    3.70 
  -8  10  -4    7.40    3.30 
  -8 -11  -4    5.20    2.80 
  -8 -11   4   23.20    3.10 
  -8  11  -4   11.20    2.60 
  -8   0   5  550.14   41.80 
   8   0   5  529.75   39.20 
  -8   0  -5  498.05   40.70 
   8   0   5  441.46   43.50 
  -8   1   5   73.29    7.60 
   8  -1   5   84.19    6.70 
   8  -1   5   86.29   13.90 
  -8  -1  -5   81.49    8.50 
  -8   1  -5   70.99    8.50 
   8   1   5   76.79   11.60 
   8   1   5   80.49    6.70 
  -8  -1   5   78.89    9.60 
  -8  -2  -5   22.10    4.10 
   8  -2   5   35.20   10.10 
  -8   2   5   26.20    4.00 
   8  -2   5   27.40    3.10 
  -8  -2   5   20.20    5.10 
   8   2   5   23.90    2.90 
   8   2   5   20.50    7.00 
  -8   2  -5   26.60    5.00 
  -8   2  -5   29.70    6.00 
  -8  -3  -5   61.59    6.90 
   8  -3   5   50.99    4.90 
  -8   3   5   56.19    9.80 
  -8   3   5   49.00    6.10 
   8  -3   5   65.99   13.40 
   8   3   5   50.29    4.90 
  -8   3  -5   62.29    9.00 
   8   3   5   53.79    9.90 
  -8  -3   5   40.50    7.90 
   8   3   5   53.89   10.70 
  -8   4   5  209.88   20.30 
  -8  -4  -5  238.18   20.50 
  -8   4   5  254.27   21.00 
  -8   4   5  215.38   25.80 
   8   4   5  253.47   23.00 
   8   4   5  246.58   23.60 
   8   4   5  247.88   19.10 
   8   4   5  229.88   19.00 
  -8   4  -5  254.37   22.90 
  -8   5   5   95.29   10.00 
  -8   5   5   76.89   11.60 
   8   5   5   80.89   12.70 
   8   5   5   90.99    7.90 
  -8   5  -5   70.89   11.50 
   8   5   5   83.39   12.40 
   8   5   5   92.09    7.80 
   8  -6   5  135.39   11.50 
  -8   6   5  132.39   13.50 
  -8   6   5  108.09   15.20 
   8   6   5  132.79   11.10 
   8   6   5  118.69   15.80 
  -8  -6   5  115.49   12.10 
  -8  -6   5  125.99   11.10 
   8   6   5  124.99   16.10 
  -8   7   5   47.20    8.60 
   8  -7   5   48.80    6.20 
  -8   7   5   29.50    9.40 
   8  -7   5   51.09    6.60 
  -8  -7  -5   62.99    7.90 
   8  -7   5   50.89    6.50 
   8   7   5   32.90    9.40 
  -8  -7   5   43.70    5.60 
   8   7   5   48.30    6.40 
  -8   7  -5   59.69   10.40 
  -8   8   5  135.29   14.90 
  -8   8   5  109.69   17.70 
   8  -8   5  149.99   13.10 
   8  -8   5  155.88   13.00 
  -8  -8   5  144.59   13.10 
  -8  -8   5  144.09   12.60 
   8   8   5  149.09   13.30 
   8  -9   5    2.20    3.10 
  -8  -9  -5    4.20    4.00 
   8  -9   5    2.20    3.20 
  -8  -9   5    2.90    3.30 
  -8   9  -5    7.20    3.60 
  -8  -9   5    8.70    3.00 
   8 -10   5   74.79    7.80 
   8 -10   5   78.09    8.00 
  -8 -10  -5   94.59    8.70 
  -8 -10   5   81.19    8.20 
  -8  10  -5   81.69    8.30 
  -8  11  -5    2.30    1.80 
  -8   0  -6  180.98   14.70 
   8   0   6  152.88   12.50 
   8   0   6  123.19   17.50 
   8  -1   6  303.77   23.50 
   8  -1   6  269.07   29.20 
  -8  -1  -6  349.37   25.50 
   8   1   6  283.87   23.50 
  -8   1  -6  343.17   25.80 
   8   1   6  242.08   27.80 
   8  -2   6  227.18   24.00 
  -8   2   6  201.18   17.70 
  -8  -2  -6  200.88   18.30 
   8  -2   6  213.88   16.60 
  -8   2   6  230.78   18.30 
   8   2   6  216.78   20.80 
   8   2   6  195.28   21.40 
  -8   2  -6  195.88   19.30 
   8   2   6  203.08   16.60 
   8  -3   6  129.99   18.10 
  -8   3   6  119.29   11.20 
  -8   3   6  101.69   10.50 
   8   3   6   94.89   14.70 
  -8   3  -6   91.49   12.30 
   8   3   6  119.79   14.00 
   8   3   6  115.09    9.30 
  -8   4   6   25.80    5.40 
   8   4   6   21.90    7.80 
   8   4   6   21.00    7.30 
   8   4   6   25.60    3.40 
   8   4   6   24.70    3.30 
  -8   4  -6   20.30    7.10 
  -8   5   6  188.18   17.50 
   8   5   6  172.88   19.80 
  -8   5  -6  176.88   19.20 
   8   5   6  184.18   20.80 
   8   5   6  182.88   15.30 
   8   5   6  193.98   15.20 
  -8  -6  -6   39.20    6.60 
   8  -6   6   46.30    5.30 
  -8   6   6   35.30    9.40 
   8  -6   6   50.39    6.30 
   8  -6   6   43.90    5.90 
  -8   6   6   52.59    9.20 
   8  -6   6   45.40    6.30 
   8   6   6   45.00   10.50 
   8   6   6   46.10    5.30 
   8   6   6   47.90    5.60 
   8   6   6   31.90    9.60 
  -8  -6   6   50.99    5.90 
  -8  -6   6   48.80    6.10 
  -8  -6   6   45.20    5.40 
   8   6   6   48.90    6.60 
  -8   7   6   12.80    8.00 
   8  -7   6   17.80    3.80 
   8  -7   6   23.00    4.20 
   8  -7   6   22.10    4.20 
  -8   7   6   20.80    6.50 
  -8  -7   6   22.80    4.00 
  -8  -7   6   23.30    4.00 
  -8  -7   6   27.50    4.30 
   8   7   6   21.70    8.80 
   8   7   6   18.80    4.30 
   8  -8   6   48.90    6.70 
   8  -8   6   53.59    6.90 
   8  -8   6   48.00    6.70 
  -8  -8  -6   47.00    6.90 
  -8   8   6   51.29    9.20 
   8   8   6   53.69    7.10 
  -8  -8   6   49.60    6.30 
   8  -9   6   23.20    3.90 
   8  -9   6   12.20    3.30 
  -8  -9  -6   15.20    4.20 
  -8  -9   6   16.60    3.30 
  -8   9  -6   12.80    3.60 
  -8  -9   6   21.10    3.70 
   8 -10   6    6.70    2.50 
  -8 -10  -6   20.10    3.40 
   8 -10   6    7.40    2.40 
  -8  10  -6   19.30    3.10 
  -8 -10   6    6.60    2.50 
   8   0   7  365.36   25.10 
   8   0   7  277.77   30.70 
   8   0   7  296.47   28.80 
   8  -1   7  222.88   16.30 
   8  -1   7  210.08   23.40 
   8   1   7  205.68   16.30 
  -8   1  -7  199.28   18.40 
  -8   1  -7  194.78   19.00 
   8   1   7  201.78   20.80 
   8   1   7  183.18   21.90 
   8  -2   7  113.79   17.00 
  -8   2   7  103.69   10.40 
   8   2   7   89.89   13.20 
   8   2   7   78.89   14.00 
  -8   2  -7  100.89   11.70 
   8   2   7   97.99    8.50 
  -8   3   7   19.40    5.00 
   8  -3   7   26.40   11.30 
   8   3   7   18.30    7.40 
   8   3   7   21.30    3.10 
   8   3   7   16.80    8.30 
   8  -4   7  468.05   33.30 
  -8   4   7  409.36   34.30 
   8   4   7  401.16   32.10 
   8   4   7  352.76   36.90 
   8   4   7  410.36   32.10 
   8   4   7  374.06   35.90 
  -8  -4   7  437.16   34.20 
  -8   4  -7  404.56   36.10 
   8  -5   7   34.40    4.40 
   8  -5   7   38.60    5.10 
  -8   5   7   37.70    7.40 
   8  -5   7   38.80    4.90 
   8   5   7   25.20    9.10 
   8   5   7   38.00    4.60 
   8   5   7   30.80    5.00 
  -8  -5   7   40.70    4.70 
  -8  -5   7   29.20    4.40 
  -8   5  -7   23.10    7.80 
   8   5   7   30.40    4.40 
  -8  -5   7   29.50    4.40 
   8   5   7   24.20    9.10 
  -8   6   7  117.89   13.90 
   8  -6   7  110.19   10.30 
   8  -6   7  118.69   10.80 
   8  -6   7  118.79   11.00 
  -8  -6  -7  106.89   11.60 
   8  -6   7  109.69   10.10 
   8   6   7   94.99   16.50 
  -8  -6   7  119.19   10.60 
   8   6   7  117.99   10.40 
   8   6   7  127.59   10.70 
   8   6   7  115.29   11.10 
  -8  -6   7  109.89   10.40 
  -8  -6   7  115.69   10.60 
   8   6   7  100.59   16.20 
   8  -7   7    2.50    2.70 
  -8  -7  -7    3.60    4.10 
   8  -7   7    4.80    3.40 
   8  -7   7    5.10    3.10 
  -8   7   7    5.70    5.50 
   8  -7   7    5.30    3.20 
   8   7   7    6.50    7.50 
   8   7   7    5.70    3.20 
   8   7   7    3.40    6.80 
  -8  -7   7    6.10    3.10 
   8   7   7    5.70    3.40 
  -8  -7   7    3.50    2.90 
  -8  -7   7    4.30    2.90 
   8  -8   7  142.19   12.40 
  -8   8   7  130.09   15.20 
   8  -8   7  147.69   12.30 
  -8  -8  -7  108.99   13.20 
   8  -8   7  144.59   12.60 
  -8  -8   7  136.49   12.10 
  -8  -8   7  134.59   12.00 
  -8  -8   7  147.49   12.20 
   8   8   7  152.98   12.80 
  -8  -9  -7   74.39    9.70 
   8  -9   7   71.99    7.20 
   8  -9   7   71.79    7.40 
   8  -9   7   64.99    7.00 
  -8  -9   7   73.29    6.90 
  -8   9  -7   72.09    7.60 
   8 -10   7   27.70    3.90 
   8 -10   7   24.20    3.50 
  -8  10  -7   38.90    4.10 
   8   0   8  331.17   33.90 
   8   0   8  379.56   27.20 
   8   0   8  314.27   31.20 
   8  -1   8  304.87   22.90 
   8  -1   8  296.47   31.00 
   8   1   8  248.48   28.90 
   8   1   8  274.57   27.40 
   8   1   8  309.57   23.00 
  -8   2   8   16.70    5.00 
   8  -2   8   20.10   10.20 
  -8   2  -8   25.00    6.60 
   8   2   8   15.30    7.70 
   8   2   8   19.50    3.10 
   8   2   8   18.30    9.30 
   8  -3   8   16.10    3.30 
   8  -3   8   15.60    3.20 
   8  -3   8   16.80    5.50 
  -8   3   8   19.90    5.80 
   8  -3   8   17.80   10.80 
   8   3   8   19.80    9.40 
   8   3   8   19.60    3.50 
  -8   3  -8   29.70    7.60 
  -8  -3   8   18.20    3.50 
   8   3   8   15.20    8.10 
  -8  -3   8   13.10    2.80 
   8   3   8   15.90    3.30 
   8  -4   8  133.99   12.70 
   8  -4   8  146.39   12.40 
   8  -4   8  141.09   12.60 
  -8   4   8  154.28   15.50 
  -8  -4   8  145.79   12.70 
  -8  -4   8  142.49   12.30 
  -8  -4   8  145.39   12.50 
   8   4   8  145.99   12.50 
   8   4   8  153.88   12.50 
   8   4   8  158.38   13.10 
   8   4   8  137.99   17.50 
   8   4   8  118.09   19.00 
   8  -5   8   15.10    3.60 
  -8   5   8   18.70    6.50 
   8  -5   8   19.50    4.10 
   8  -5   8   25.50    3.70 
  -8  -5   8   14.90    3.20 
   8   5   8   16.50    4.00 
   8   5   8   15.70    8.80 
   8   5   8   17.00    3.80 
  -8  -5   8   16.10    3.40 
   8   5   8   25.70    4.30 
   8   5   8   14.60    8.90 
  -8  -5   8   16.60    3.70 
   8  -6   8   42.80    5.60 
  -8   6   8   44.60    8.80 
   8  -6   8   42.40    5.30 
   8  -6   8   41.90    5.70 
  -8  -6  -8   43.50    6.20 
   8  -6   8   44.00    6.00 
   8   6   8   31.10    4.90 
   8   6   8   45.40   11.00 
  -8  -6   8   43.70    6.00 
   8   6   8   35.10   10.30 
  -8  -6   8   38.60    5.00 
  -8  -6   8   35.10    4.90 
   8   6   8   40.80    5.60 
  -8  -7  -8  131.89   13.30 
   8  -7   8  130.29   11.80 
   8  -7   8  135.39   12.60 
  -8   7   8  136.49   15.60 
   8  -7   8  146.09   12.00 
   8  -7   8  143.19   12.30 
  -8  -7   8  137.19   12.10 
  -8  -7   8  134.09   12.00 
   8   7   8  144.09   12.30 
  -8  -7   8  134.29   12.10 
   8   7   8  120.09   17.30 
   8   7   8  144.09   12.60 
   8  -8   8   14.60    2.70 
   8  -8   8   11.70    2.90 
   8  -8   8   15.60    3.60 
  -8   8   8    8.80    5.20 
   8  -8   8   13.00    3.20 
  -8  -8   8   11.90    3.00 
  -8  -8   8   11.50    2.90 
  -8  -8   8   11.60    2.80 
   8  -9   8   18.40    3.20 
   8  -9   8   22.20    3.00 
   8  -9   8   21.20    3.00 
  -8   9  -8   24.30    3.60 
  -8  -9   8   19.20    2.90 
   8   0   9   50.09    6.10 
   8   0   9   50.09   13.30 
   8   0   9   49.00    5.30 
   8  -1   9   26.40    3.80 
   8  -1   9   30.10   11.60 
   8  -1   9   36.80    4.80 
   8   1   9   31.10    4.10 
   8   1   9   29.10    4.40 
  -8  -1   9   27.40    5.00 
  -8   1  -9   45.00    8.60 
   8   1   9   24.30    8.50 
   8   1   9   22.70    9.90 
   8  -2   9   77.99    8.60 
   8  -2   9   94.89    8.30 
   8  -2   9  116.49   19.00 
   8   2   9   91.69    8.40 
  -8  -2   9   84.89    8.40 
  -8  -2   9   91.49    8.40 
  -8   2  -9   87.39   12.40 
   8   2   9   98.89    8.50 
   8   2   9   96.39    8.80 
   8   2   9   65.09   14.20 
   8   2   9   85.19   14.60 
  -8   3   9  256.07   22.80 
   8  -3   9  248.48   20.00 
   8  -3   9  232.38   20.40 
   8  -3   9  264.37   20.00 
   8  -3   9  263.87   29.30 
   8   3   9  256.57   20.00 
  -8  -3   9  242.98   20.00 
   8   3   9  184.78   26.10 
  -8  -3   9  261.07   20.20 
   8   3   9  266.57   20.60 
  -8   3  -9  211.68   23.50 
   8   3   9  254.77   20.10 
   8   3   9  229.28   25.30 
  -8   4   9   19.50    6.50 
   8  -4   9   20.80    4.30 
   8  -4   9   15.80    3.40 
   8  -4   9   24.40    3.80 
  -8  -4   9   23.60    3.60 
   8   4   9   15.50    8.60 
  -8  -4   9   21.10    3.90 
   8   4   9   27.30    4.20 
   8   4   9   20.90    4.30 
   8   4   9   18.40    9.30 
   8   4   9   25.10    4.10 
  -8  -4   9   22.90    3.80 
   8  -5   9   42.90    5.10 
   8  -5   9   39.30    5.30 
   8  -5   9   43.20    5.40 
  -8   5   9   45.00    8.90 
   8   5   9   27.20    4.60 
  -8  -5   9   30.30    4.40 
  -8  -5   9   41.50    5.40 
   8   5   9   34.40   10.60 
   8   5   9   27.10    4.90 
   8   5   9   47.20    5.40 
  -8  -5   9   30.20    4.60 
  -8   6   9   43.20    8.40 
   8  -6   9   40.80    5.40 
   8  -6   9   29.60    4.30 
   8  -6   9   31.00    4.60 
   8  -6   9   36.20    4.40 
  -8  -6   9   46.50    5.00 
  -8  -6   9   32.70    4.60 
   8   6   9   38.70   10.20 
  -8  -6   9   41.40    5.60 
   8   6   9   36.30    5.00 
   8  -7   9   99.79    8.90 
   8  -7   9   92.59    8.50 
  -8   7   9   89.89   12.30 
   8  -7   9   99.29    9.40 
   8  -7   9   89.19    8.50 
  -8  -7   9   96.09    8.90 
  -8  -7   9   96.19    8.80 
   8   7   9   83.19   13.30 
   8   7   9   91.39    8.90 
  -8  -7   9   87.19    8.70 
   8  -8   9    3.00    1.90 
   8  -8   9    2.40    2.40 
   8  -8   9    4.00    2.20 
   8  -8   9    0.30    1.80 
  -8  -8   9    0.00    1.90 
  -8  -8   9    1.60    2.10 
  -8  -8   9    3.70    2.10 
   8  -9   9    5.80    1.50 
   8  -9   9    3.10    1.90 
  -8   9  -9    4.40    1.80 
   8   0  10   18.10   10.00 
   8   0  10   18.50    3.30 
   8   0  10   15.60    3.70 
  -8   0  10   15.50    3.20 
   8  -1  10   54.09   13.50 
   8  -1  10   61.79    6.70 
   8  -1  10   51.99    5.90 
  -8  -1  10   55.89    6.00 
   8   1  10   63.79    6.80 
  -8   1 -10   35.30    8.60 
   8   1  10   41.30   10.10 
   8   1  10   61.69    6.20 
   8   1  10   63.09    6.10 
   8   1  10   54.79   13.40 
   8  -2  10   42.10   14.70 
   8  -2  10   47.10    5.80 
   8  -2  10   50.39    6.30 
  -8  -2  10   52.49    5.90 
   8   2  10   51.19    5.60 
   8   2  10   54.59    6.10 
   8   2  10   51.89    6.50 
   8   2  10   46.40   10.60 
   8   2  10   38.30   11.60 
  -8   2 -10   37.00    8.10 
  -8  -2  10   53.59    5.90 
   8  -3  10  149.69   12.90 
  -8   3  10  159.28   16.40 
   8  -3  10  147.89   13.50 
   8  -3  10  148.79   13.00 
  -8  -3  10  153.18   13.00 
  -8  -3  10  145.09   13.00 
   8   3  10  143.69   18.40 
   8   3  10  167.48   13.30 
   8   3  10  172.38   13.30 
   8   3  10  111.69   19.30 
   8   3  10  162.48   13.60 
  -8   4  10   97.09   13.10 
   8  -4  10  106.19    9.50 
   8  -4  10   96.99    9.50 
   8  -4  10   94.39   10.20 
  -8  -4  10  106.29    9.50 
   8   4  10  115.29   11.00 
   8   4  10   82.09   15.30 
  -8  -4  10  111.89    9.80 
  -8  -4  10  103.29    9.70 
   8   4  10  115.79    9.90 
   8   4  10  111.49   10.00 
   8  -5  10   36.30    4.40 
  -8   5  10   30.20    7.60 
   8  -5  10   31.70    4.30 
   8  -5  10   27.40    4.70 
  -8  -5  10   34.30    4.40 
   8   5  10   23.80    8.70 
  -8  -5  10   32.00    4.50 
   8   5  10   39.30    4.90 
  -8  -5  10   34.80    4.30 
   8  -6  10    1.00    2.80 
   8  -6  10    4.20    2.60 
   8  -6  10    3.70    2.30 
  -8   6  10    0.70    5.00 
  -8  -6  10   -0.70    2.40 
   8   6  10    2.50    6.10 
  -8  -6  10    1.50    2.30 
   8   6  10    3.60    2.90 
  -8  -6  10    2.00    2.60 
   8  -7  10   92.79    8.10 
   8  -7  10   88.99    8.60 
   8  -7  10   91.99    8.40 
   8  -7  10   95.29    8.20 
  -8  -7  10   94.09    8.40 
  -8  -7  10  100.69    8.40 
  -8  -7  10   97.79    8.40 
   8  -8  10   25.60    3.40 
   8  -8  10   30.90    3.50 
   8  -8  10   27.90    2.90 
  -8  -8  10   27.40    3.20 
  -8  -8  10   25.00    3.20 
  -8   8 -10   18.60    2.90 
   8   0  11    2.80    2.90 
   8  -1  11   45.40    6.10 
   8   1  11   49.80    6.30 
  -8  -1  11   46.10    5.60 
   8   1  11   52.99    6.00 
   8  -2  11   14.30    3.50 
   8  -2  11   16.70    3.00 
   8   2  11   21.30    3.70 
   8   2  11   18.40    7.10 
   8   2  11   24.70    4.00 
  -8  -2  11   17.50    3.20 
   8  -3  11   48.70    5.60 
   8  -3  11   49.80    6.20 
  -8  -3  11   51.49    5.80 
  -8  -3  11   50.59    5.80 
   8   3  11   41.80    9.50 
   8   3  11   54.79    6.20 
   8  -4  11    8.50    3.00 
  -8   4  11    6.20    5.30 
   8  -4  11    5.50    2.60 
   8  -4  11    6.30    2.40 
   8   4  11    7.50    6.40 
   8   4  11    8.10    3.20 
  -8  -4  11    9.70    2.80 
  -8  -4  11    8.00    2.60 
   8  -5  11   17.30    3.40 
   8  -5  11   23.40    3.20 
  -8   5  11    8.80    5.90 
   8  -5  11   22.30    3.30 
   8   5  11   22.90    6.90 
  -8  -5  11   23.90    3.40 
  -8  -5  11   26.50    3.30 
  -8  -5  11   23.30    3.40 
   8   5  11   22.10    3.70 
   8  -6  11   46.30    5.30 
   8  -6  11   42.00    4.70 
   8  -6  11   44.70    5.00 
  -8  -6  11   44.10    4.90 
  -8  -6  11   48.90    5.00 
  -8  -6  11   47.70    4.90 
   8  -7  11    7.50    1.80 
   8  -7  11   11.70    2.00 
   8  -7  11   11.60    2.00 
  -8  -7  11    6.40    1.80 
  -8  -7  11   13.00    3.00 
  -8  -7  11    9.90    1.80 
   8   0  12   39.60    5.40 
   8  -1  12   29.00    4.00 
   8  -2  12   12.30    2.80 
  -8  -2  12   11.60    2.50 
   8   2  12   19.70    3.20 
   8  -3  12   62.99    6.30 
   8  -3  12   53.89    5.70 
  -8  -3  12   64.99    6.10 
  -8  -3  12   58.19    6.00 
   8   3  12   66.09    7.40 
   8  -4  12   39.90    4.30 
   8  -4  12   40.00    4.90 
  -8  -4  12   40.40    4.70 
  -8  -4  12   44.70    4.60 
   8  -5  12   -0.10    1.30 
   8  -5  12    1.10    1.40 
   8  -5  12   -0.10    1.70 
  -8  -5  12   -0.40    1.60 
  -8  -5  12    0.70    1.70 
  -8  -6  12    2.20    1.30 
   8  -2  13    4.50    1.90 
   8  -3  13   20.60    2.90 
  -8  -3  13   19.10    2.30 
  -8  -4  13   14.90    2.60 
  -9   0   0    4.40    2.70 
  -9   0   0    0.40    2.00 
  -9   1   0  177.38   15.00 
  -9  -1   0  174.38   15.50 
  -9  -1   0  168.88   14.60 
  -9   1   0  167.58   15.10 
  -9   2   0 1769.22  151.48 
  -9  -2   0 1869.51  150.98 
  -9  -2   0 2262.27  152.68 
  -9   3   0 1092.69   82.09 
  -9   3   0  985.90   81.49 
  -9  -3   0 1056.09   82.69 
  -9  -4   0   46.80    7.10 
  -9   4   0   43.80    5.80 
  -9   4   0   34.90    6.50 
  -9   5   0    0.50    2.40 
  -9   5   0    0.00    3.70 
  -9   6   0    3.80    5.30 
  -9   7   0   41.00    9.40 
  -9   8   0  177.58   15.40 
  -9  -8   0  177.68   15.70 
  -9   8   0  180.78   20.10 
  -9   9   0    2.60    6.90 
  -9  -9   0    9.60    4.00 
  -9   9   0   15.20    3.40 
  -9 -10   0   32.10    5.50 
  -9 -11   0   -0.30    2.90 
  -9   0  -1   -0.40    2.00 
  -9   0   1    1.60    2.70 
  -9   0   1   -0.50    1.90 
  -9   0  -1   -0.40    1.90 
  -9   1   1 1073.49   82.79 
  -9   1   1  984.20   82.29 
  -9   1  -1 1038.80   82.39 
  -9   1  -1 1136.89   82.49 
  -9   2   1  852.31   70.59 
  -9  -2  -1  880.01   71.39 
  -9   2   1  938.61   70.69 
  -9  -2  -1  814.32   70.19 
  -9  -2   1  939.31   70.19 
  -9  -2   1  976.50   71.79 
  -9   2  -1  896.21   70.89 
  -9   2  -1  936.91   70.89 
  -9   3   1 1692.53  118.39 
  -9   3   1 1543.15  118.69 
  -9  -3  -1 1563.74  119.59 
  -9  -3  -1 1483.95  117.79 
  -9   3  -1 1421.56  118.69 
  -9  -3   1 1653.83  119.69 
  -9   3  -1 1338.17  118.19 
  -9  -4  -1  369.96   30.90 
  -9   4   1  407.66   29.30 
  -9   4   1  368.36   30.00 
  -9   4  -1  312.47   29.80 
  -9  -4   1  360.26   30.60 
  -9   4  -1  309.47   28.90 
  -9   5   1  539.75   43.00 
  -9   5   1  471.05   44.00 
  -9   5  -1  624.74   43.40 
  -9   5  -1  510.05   44.40 
  -9   6   1  130.39   16.40 
  -9   6  -1  179.18   16.90 
  -9   7   1   42.90   10.10 
  -9   7  -1   52.29   10.40 
   9  -8   1   77.99    7.60 
  -9   8   1   82.99   13.50 
  -9   8   1   91.09    8.00 
  -9  -8  -1   49.50    8.20 
  -9  -8   1   85.09    8.40 
  -9   8  -1   51.89   11.40 
  -9   9   1   23.60    9.20 
  -9  -9  -1   43.50    5.90 
  -9   9  -1   47.50    5.80 
  -9   9  -1   34.50    9.40 
  -9  -9   1   34.50    5.80 
  -9 -10  -1   85.89    9.50 
  -9  10  -1   95.79    8.80 
  -9 -10   1   76.39    9.40 
  -9 -11  -1   13.80    3.60 
  -9 -11   1   14.50    3.50 
  -9   0   2   -1.30    1.70 
  -9   0   2    0.10    2.90 
  -9   0  -2    1.60    2.00 
  -9   0  -2   -0.40    1.90 
  -9   1   2   40.40    5.60 
   9  -1   2   48.60    8.80 
  -9   1   2   44.60    6.40 
  -9  -1   2   54.19    7.00 
  -9  -1   2   44.70    5.10 
  -9  -2  -2  132.29   11.70 
  -9  -2  -2  130.69   12.90 
  -9   2   2  131.59   11.90 
   9  -2   2  142.79   15.40 
  -9  -2   2  134.59   13.30 
  -9   2  -2  127.69   12.30 
  -9   2  -2  125.49   12.20 
  -9  -3  -2    7.60    2.80 
  -9   3   2    2.00    2.80 
  -9  -3  -2    1.40    3.40 
  -9   3   2    5.50    2.60 
  -9   3  -2    3.00    3.10 
   9   3   2    4.90    1.40 
  -9  -3   2    4.40    3.50 
  -9   3  -2    1.60    3.10 
  -9   4   2  489.55   42.70 
  -9   4   2  545.55   42.10 
  -9  -4   2  511.95   43.70 
  -9   4  -2  590.84   43.60 
  -9   4  -2  489.05   42.20 
  -9   5   2  651.33   46.50 
  -9   5   2  582.24   46.10 
  -9   5   2  571.64   47.60 
  -9   5  -2  491.85   47.30 
  -9   6   2  260.97   25.70 
  -9   6   2  309.27   24.00 
  -9   6  -2  249.88   25.40 
  -9   7   2   78.29   13.30 
  -9   7  -2   88.49   13.30 
  -9  -8  -2  158.38   16.00 
  -9   8   2  184.68   21.10 
   9  -8   2  216.38   15.70 
  -9   8  -2  141.69   19.80 
  -9  -8   2  216.78   16.00 
  -9   8  -2  157.98   15.80 
   9  -9   2   48.30    6.00 
  -9  -9  -2   37.30    5.90 
  -9  -9   2   46.80    6.20 
  -9   9  -2   46.70    6.00 
  -9 -10  -2   24.80    4.70 
  -9  10  -2   15.40    3.70 
  -9 -11  -2    6.80    3.10 
  -9 -11   2    8.60    3.00 
  -9  11  -2    6.40    2.30 
  -9   0   3    1.40    1.90 
  -9   0   3   -1.50    2.60 
   9   0   3    0.40    1.20 
   9   0   3    0.00    4.50 
  -9   0  -3    0.70    2.30 
  -9   1   3  135.39   11.40 
  -9   1   3  123.89   12.50 
   9  -1   3  122.39   15.20 
   9   1   3  131.09   10.30 
   9   1   3  125.39   14.20 
  -9  -1   3  120.79   12.90 
   9  -2   3  187.68   19.60 
  -9   2   3  181.48   15.40 
   9   2   3  177.68   18.20 
   9   2   3  173.98   14.20 
  -9  -2   3  179.08   17.40 
  -9  -3  -3  165.08   13.40 
  -9   3   3  133.29   12.90 
  -9   3   3  136.09   13.50 
  -9   3  -3  153.88   14.00 
  -9   3  -3  152.58   14.40 
   9   3   3  148.89   15.70 
  -9  -3   3  145.99   15.00 
   9   3   3  138.89   11.70 
  -9  -4  -3  170.18   14.00 
  -9   4   3  154.28   14.00 
  -9   4   3  143.29   14.70 
  -9   4  -3  123.79   14.00 
   9   4   3  154.28   12.30 
  -9   4  -3  161.48   15.90 
   9   4   3  161.78   16.30 
  -9  -4   3  151.38   15.70 
  -9   5   3   85.79    8.70 
  -9   5   3   64.19   10.10 
  -9   5   3   78.69    8.80 
  -9   5  -3   51.99   10.20 
  -9   6   3    0.90    5.70 
  -9   6   3   26.00    5.20 
  -9   6  -3   10.90    6.00 
  -9  -7  -3  114.29   12.30 
  -9   7   3  118.09   16.60 
  -9   7   3  135.59   13.30 
  -9  -7   3  143.59   11.50 
  -9  -7   3  126.69   11.70 
   9   7   3  131.69   11.90 
  -9   7  -3  115.89   16.00 
  -9   8   3   -0.90    7.10 
   9  -8   3    5.20    3.40 
  -9  -8  -3   14.30    4.60 
  -9   8  -3   17.20    4.10 
  -9   8  -3    5.30    6.40 
   9   8   3    7.80    3.80 
  -9  -8   3    7.40    3.70 
  -9  -9  -3  165.98   13.20 
   9  -9   3  114.49   12.00 
  -9   9  -3  150.88   12.70 
  -9  -9   3  113.69   12.50 
  -9 -10  -3   13.70    4.10 
  -9  10  -3   11.30    3.40 
  -9 -10   3   23.80    4.20 
  -9 -11  -3    2.50    2.60 
  -9  11  -3    4.70    2.20 
  -9 -11   3    2.00    2.40 
   9   0   4   -1.70    4.90 
  -9   0  -4   -0.30    2.30 
   9   0   4    0.70    1.20 
  -9   0   4   -3.50    2.50 
  -9   0   4   -0.30    1.30 
  -9   1   4  142.79   13.30 
   9  -1   4  136.69   16.20 
   9  -1   4  143.99   10.80 
  -9   1   4  143.09   11.70 
  -9  -1  -4  139.59   12.50 
  -9   1  -4  123.09   12.50 
   9   1   4  131.19   15.30 
  -9  -1   4  109.49   13.30 
  -9   1  -4  110.89   12.10 
   9   1   4  141.89   10.70 
  -9   2   4  494.05   39.30 
   9  -2   4  537.35   44.30 
  -9  -2  -4  537.15   39.80 
   9  -2   4  494.75   38.20 
   9   2   4  490.15   42.30 
  -9   2  -4  496.95   40.50 
  -9  -2   4  412.36   40.70 
   9   2   4  486.95   38.20 
  -9   2  -4  509.85   40.20 
   9  -3   4  329.57   30.20 
  -9   3   4  284.67   24.00 
  -9  -3  -4  264.37   24.00 
  -9   3  -4  287.77   24.90 
  -9  -3   4  290.27   26.10 
  -9   3  -4  277.77   25.40 
   9   3   4  317.67   27.20 
   9   3   4  289.67   22.70 
  -9   4   4   18.10    4.10 
  -9   4   4   12.30    4.80 
  -9  -4  -4    9.30    3.40 
  -9   4   4   19.50    4.40 
   9   4   4   17.40    6.40 
   9   4   4   18.90    2.70 
  -9   4  -4    8.20    4.90 
   9   4   4   19.40    6.50 
  -9   5   4  248.68   21.30 
  -9   5   4  203.08   22.10 
   9   5   4  230.98   19.00 
  -9   5  -4  277.47   23.70 
   9   5   4  227.28   23.10 
   9   5   4  248.28   23.40 
  -9   6   4  165.88   18.50 
  -9   6   4  189.68   16.70 
  -9   6  -4  157.98   18.80 
   9  -7   4   28.30    4.50 
  -9   7   4   17.80    8.70 
  -9   7   4   22.60    5.60 
   9  -7   4   28.70    4.40 
  -9  -7  -4   25.70    5.10 
  -9   7  -4   18.40    7.70 
   9   7   4   17.40    4.10 
  -9  -7   4   26.20    4.50 
  -9  -7   4   22.40    4.00 
  -9   8   4   27.50   10.10 
  -9  -8  -4   46.30    6.70 
   9  -8   4   39.90    5.50 
  -9   8  -4   29.90    8.50 
  -9   8  -4   46.50    6.10 
   9   8   4   52.19    6.40 
  -9  -8   4   54.69    6.70 
  -9  -8   4   51.09    6.00 
  -9  -9  -4   43.70    6.10 
   9  -9   4   44.90    5.60 
  -9   9  -4   53.09    6.20 
  -9  -9   4   34.90    5.50 
   9 -10   4   26.90    3.90 
  -9 -10   4   24.30    4.20 
  -9 -11  -4    6.40    2.50 
  -9  11  -4    5.50    2.10 
  -9 -11   4    3.60    2.10 
  -9   0  -5    0.20    2.40 
   9   0   5   -2.90    5.30 
   9   0   5    1.40    1.50 
  -9   0   5   -1.40    2.90 
   9  -1   5  230.68   16.10 
   9  -1   5  223.78   22.40 
  -9   1   5  219.98   17.10 
  -9  -1  -5  184.18   17.60 
   9   1   5  184.78   20.80 
   9   1   5  224.88   16.10 
  -9   1  -5  163.68   17.80 
  -9  -1   5  180.88   18.70 
  -9   2   5  193.68   16.70 
   9  -2   5  232.58   23.00 
   9  -2   5  220.08   15.60 
  -9  -2  -5  197.98   17.30 
   9   2   5  185.88   20.20 
  -9  -2   5  154.28   18.30 
   9   2   5  209.88   15.50 
  -9   2  -5  184.58   17.60 
  -9   2  -5  178.58   17.90 
   9  -3   5  141.19   18.60 
  -9  -3  -5   94.79   11.10 
  -9   3   5  114.69   11.40 
   9  -3   5  132.29    9.80 
  -9   3   5  132.69   12.00 
   9   3   5  120.29    9.90 
   9   3   5  115.09   15.20 
  -9   3  -5  108.89   13.00 
   9   3   5  114.69   14.30 
  -9   4   5  109.89   11.20 
  -9   4  -5  103.69   12.60 
   9   4   5   99.39    8.60 
   9   4   5   86.69   12.50 
   9   4   5   95.69   14.00 
  -9   5   5  244.88   21.90 
  -9   5   5  200.68   22.70 
   9   5   5  243.98   24.10 
   9   5   5  250.07   19.50 
   9   5   5  236.08   24.40 
   9   5   5  261.17   19.60 
  -9   5  -5  259.07   24.20 
   9  -6   5  156.38   12.90 
  -9   6   5  141.49   14.50 
  -9   6   5  121.49   16.60 
   9  -6   5  151.38   13.70 
  -9   6  -5  170.08   17.70 
   9   6   5  135.99   12.80 
  -9  -6   5  145.99   12.50 
  -9  -6   5  128.09   12.30 
   9   6   5  130.99   17.40 
   9   6   5  129.79   17.60 
   9  -7   5   22.30    4.10 
   9  -7   5   25.90    4.30 
  -9   7   5   25.50    9.40 
  -9   7   5   29.20    6.70 
  -9  -7  -5   21.70    5.20 
   9  -7   5   28.90    4.50 
  -9   7  -5   18.00    7.50 
  -9  -7   5   25.60    4.10 
   9   7   5   29.40    4.90 
  -9   8   5   43.20   11.90 
   9  -8   5   56.69    7.20 
   9  -8   5   60.19    7.30 
  -9   8   5   53.99    9.40 
   9  -8   5   53.39    6.90 
  -9   8  -5   56.29    7.30 
  -9  -8   5   62.79    6.90 
  -9  -8   5   64.69    7.30 
   9   8   5   55.89    7.50 
  -9  -9  -5  171.28   16.90 
   9  -9   5  212.28   16.50 
   9  -9   5  194.38   16.40 
  -9  -9   5  202.18   16.60 
  -9  -9   5  212.48   16.20 
  -9   9  -5  162.38   16.50 
  -9 -10  -5   32.40    4.40 
   9 -10   5   19.90    3.40 
  -9  10  -5   25.10    3.90 
  -9 -10   5   21.90    3.70 
  -9  11  -5    2.70    2.10 
   9   0   6    0.00    1.50 
   9   0   6   -0.30    6.10 
   9   0   6    1.60    5.00 
  -9   0  -6    1.30    2.90 
   9  -1   6   37.80   10.50 
  -9  -1  -6   44.30    6.20 
   9  -1   6   41.40    4.40 
  -9   1  -6   42.40    6.90 
   9   1   6   42.40    9.20 
   9   1   6   44.20    4.30 
   9   1   6   31.30    9.80 
  -9   1  -6   38.70    6.10 
   9  -2   6  184.78   21.60 
  -9  -2  -6  172.28   15.70 
  -9   2   6  155.68   14.90 
  -9   2   6  172.78   15.40 
   9  -2   6  172.58   13.70 
   9   2   6  146.99   18.80 
   9   2   6  156.18   17.80 
  -9   2  -6  184.78   20.20 
   9   2   6  174.28   13.80 
  -9   2  -6  179.08   16.90 
   9  -3   6   13.80    9.30 
  -9   3   6   12.80    4.20 
   9   3   6    6.10    6.50 
  -9   3  -6   22.60    6.30 
   9   3   6    9.00    2.40 
   9   3   6    9.70    6.50 
  -9   4   6  129.59   12.80 
  -9   4  -6   95.49   14.30 
   9   4   6  109.09   16.10 
   9   4   6  119.79   10.20 
   9   4   6  102.79   14.30 
   9   4   6  129.69   10.20 
   9  -5   6  247.88   19.90 
   9  -5   6  249.48   19.60 
  -9   5   6  261.47   22.40 
   9   5   6  258.77   19.70 
   9   5   6  262.87   19.70 
  -9  -5   6  231.58   19.70 
   9   5   6  219.18   24.10 
   9   5   6  228.98   25.30 
  -9   5  -6  199.98   23.60 
  -9  -5   6  241.78   19.90 
   9  -6   6  339.27   25.80 
   9  -6   6  342.57   26.10 
  -9   6   6  325.27   28.40 
   9  -6   6  323.47   25.50 
   9  -6   6  309.77   25.90 
   9   6   6  315.27   26.10 
   9   6   6  297.37   30.40 
  -9  -6   6  313.47   25.80 
   9   6   6  344.87   25.80 
   9   6   6  321.97   25.60 
  -9  -6   6  315.67   25.70 
   9   6   6  269.27   30.60 
  -9  -6   6  321.97   25.70 
   9  -7   6   23.30    4.40 
  -9   7   6   12.60    7.70 
  -9  -7  -6   17.80    5.10 
  -9   7   6   21.90    6.30 
   9  -7   6   29.60    4.50 
   9  -7   6   29.10    4.60 
  -9  -7   6   25.00    4.10 
   9   7   6   23.30    4.70 
   9   7   6   30.60    9.60 
  -9  -7   6   19.50    3.90 
  -9   7  -6   12.20    6.80 
   9  -8   6   37.70    4.90 
   9  -8   6   26.90    4.50 
   9  -8   6   25.10    4.30 
  -9   8   6   19.90    6.20 
  -9  -8   6   24.50    4.10 
   9   8   6   25.90    4.70 
  -9  -9  -6   39.50    5.50 
   9  -9   6   29.80    4.40 
   9  -9   6   41.00    5.60 
  -9  -9   6   42.40    5.10 
  -9   9  -6   26.40    4.60 
   9 -10   6   19.90    3.20 
  -9 -10  -6   33.70    4.40 
  -9  10  -6   27.10    3.60 
   9   0   7   -3.70    7.10 
   9   0   7    1.10    5.80 
   9   0   7   -0.80    2.00 
   9  -1   7  320.97   23.20 
   9  -1   7  300.77   30.40 
   9   1   7  276.07   27.60 
   9   1   7  305.27   23.30 
  -9   1  -7  301.37   26.10 
   9   1   7  236.08   28.90 
   9  -2   7  124.69   10.50 
   9  -2   7  144.29   20.40 
  -9   2   7  134.29   12.70 
   9   2   7  130.29   10.70 
   9   2   7  113.49   15.70 
  -9   2  -7  126.49   14.40 
   9   2   7  109.69   16.60 
   9  -3   7  207.28   24.60 
  -9   3   7  158.08   15.50 
   9   3   7  142.19   19.70 
   9   3   7  140.49   18.00 
   9   3   7  157.98   13.10 
  -9   4   7   57.49    8.70 
   9  -4   7   56.89    6.00 
   9  -4   7   53.29    5.90 
  -9   4  -7   59.49   10.90 
  -9  -4   7   51.19    6.30 
   9   4   7   39.60    9.90 
   9   4   7   51.39    6.10 
   9   4   7   39.00   11.00 
  -9  -4   7   54.69    6.00 
   9   4   7   55.69    6.10 
   9  -5   7   37.10    5.20 
   9  -5   7   43.60    6.10 
  -9   5   7   50.19    8.80 
   9  -5   7   40.40    5.00 
   9  -5   7   48.90    6.00 
  -9  -5   7   39.40    5.20 
  -9  -5   7   42.50    5.90 
   9   5   7   35.50    5.00 
   9   5   7   45.20    5.40 
   9   5   7   45.60    5.90 
   9   5   7   28.30   10.00 
  -9  -5   7   44.20    5.30 
   9   5   7   35.40   10.40 
   9  -6   7   43.10    5.80 
   9  -6   7   41.00    5.40 
  -9  -6  -7   30.60    5.90 
   9  -6   7   48.10    5.90 
   9  -6   7   51.39    6.30 
  -9   6   7   51.49    9.00 
   9   6   7   38.30    5.50 
  -9   6  -7   23.90    7.80 
  -9  -6   7   44.70    6.10 
   9   6   7   44.70    5.40 
  -9  -6   7   36.00    4.90 
  -9  -6   7   39.80    5.20 
   9   6   7   45.70   11.10 
   9   6   7   44.40   11.30 
   9   6   7   41.80    5.30 
   9  -7   7   21.60    4.10 
   9  -7   7   15.60    3.50 
  -9   7   7   15.90    6.20 
   9  -7   7   13.50    3.80 
   9  -7   7   20.80    3.50 
  -9  -7  -7   10.50    4.40 
  -9  -7   7   18.50    3.80 
   9   7   7   10.30    3.70 
   9   7   7   14.90    8.00 
   9   7   7   11.00    3.30 
  -9  -7   7   20.90    3.80 
  -9  -7   7   12.20    3.30 
  -9  -8  -7    3.50    3.80 
   9  -8   7    1.50    2.70 
  -9   8   7   -0.30    4.90 
   9  -8   7   -1.40    3.00 
   9  -8   7   -0.30    2.90 
  -9  -8   7   -0.90    2.70 
  -9   8  -7    3.70    3.50 
   9   8   7   -0.10    2.80 
  -9  -8   7   -1.40    2.80 
  -9  -8   7   -0.60    2.50 
   9  -9   7   32.40    4.40 
   9  -9   7   37.30    5.30 
  -9  -9  -7   44.70    5.80 
   9  -9   7   40.60    4.80 
  -9  -9   7   36.20    4.70 
  -9   9  -7   46.70    5.50 
   9 -10   7    8.40    1.90 
  -9  10  -7    8.00    2.40 
   9   0   8    3.70    6.10 
   9   0   8   -1.10    2.20 
   9   0   8    0.70    7.60 
   9  -1   8    3.30    8.80 
   9  -1   8    2.30    2.20 
   9   1   8    3.50    2.40 
   9   1   8    4.80    8.30 
  -9   1  -8   16.70    5.90 
   9   1   8    1.70    6.00 
   9  -2   8  193.78   15.40 
  -9   2   8  195.38   17.70 
   9  -2   8  199.58   24.90 
   9   2   8  141.99   21.80 
   9   2   8  189.38   15.30 
   9   2   8  178.78   20.70 
  -9   2  -8  187.08   19.10 
  -9  -2   8  184.28   15.50 
   9  -3   8   43.80    5.70 
   9  -3   8   43.90    5.20 
  -9   3   8   51.09    8.60 
   9  -3   8   49.60   14.10 
   9  -3   8   46.80    5.60 
   9   3   8   33.40   11.00 
   9   3   8   48.70    5.60 
  -9   3  -8   38.60    9.00 
  -9  -3   8   45.60    5.20 
   9   3   8   40.60   10.90 
   9   3   8   40.40    6.00 
   9   3   8   48.50    5.40 
  -9  -3   8   43.10    5.70 
  -9   4   8  204.48   19.30 
   9  -4   8  179.58   16.50 
   9  -4   8  192.08   15.90 
   9  -4   8  185.98   16.10 
  -9  -4   8  193.18   16.00 
   9   4   8  178.38   22.90 
   9   4   8  207.68   16.20 
   9   4   8  195.68   16.50 
  -9  -4   8  191.78   16.20 
   9   4   8  214.28   16.10 
   9   4   8  170.58   21.60 
  -9  -4   8  192.28   16.30 
   9  -5   8   27.50    4.90 
   9  -5   8   27.80    4.40 
   9  -5   8   22.20    3.80 
  -9   5   8   45.80    8.70 
   9   5   8   24.40    4.50 
   9   5   8   28.40    4.60 
  -9  -5   8   23.10    4.00 
  -9  -5   8   30.60    4.20 
   9   5   8   29.60   10.30 
  -9  -5   8   29.80    4.60 
  -9   5  -8   39.60    8.40 
   9   5   8   32.30   10.50 
   9   5   8   38.30    5.00 
   9  -6   8   51.79    7.10 
   9  -6   8   58.19    6.70 
   9  -6   8   53.79    6.30 
   9  -6   8   52.69    6.20 
  -9  -6  -8   63.39    8.00 
  -9   6   8   58.79   10.20 
   9   6   8   29.90   13.60 
  -9  -6   8   50.49    6.40 
  -9  -6   8   50.79    6.60 
   9   6   8   54.69    6.10 
  -9  -6   8   48.60    6.60 
   9   6   8   53.39    7.10 
   9   6   8   51.49   11.80 
   9  -7   8    1.00    2.40 
   9  -7   8    0.20    2.80 
   9  -7   8   -0.40    2.40 
  -9  -7  -8    1.00    3.80 
  -9   7   8    4.40    5.70 
   9  -7   8   -1.00    3.10 
   9   7   8    4.70    6.60 
  -9  -7   8   -1.30    2.40 
  -9  -7   8   -0.20    2.80 
   9   7   8   -0.70    2.90 
  -9  -7   8   -0.80    2.60 
   9   7   8   -4.40    2.70 
  -9   8   8   45.00    9.30 
   9  -8   8   48.00    5.70 
   9  -8   8   51.49    6.40 
   9  -8   8   51.29    6.00 
   9  -8   8   51.99    5.40 
  -9  -8  -8   70.89    7.00 
   9   8   8   58.39    6.00 
  -9  -8   8   42.60    5.40 
  -9  -8   8   44.40    5.80 
  -9  -8   8   47.90    5.70 
   9  -9   8   30.60    3.70 
   9  -9   8   33.20    3.60 
   9  -9   8   30.60    4.10 
  -9   9  -8   18.30    3.70 
  -9  -9   8   28.90    3.60 
   9   0   9    1.40    2.70 
   9   0   9    0.50    2.40 
  -9   0   9   -2.50    2.50 
  -9   0  -9    0.40    4.80 
   9   0   9    2.00    8.80 
   9  -1   9    5.60    3.00 
  -9   1   9    4.00    2.70 
   9  -1   9    2.40    2.40 
   9  -1   9    8.60    9.30 
  -9   1  -9   14.00    5.70 
  -9  -1   9    2.40    2.80 
   9   1   9    5.00    3.00 
   9   1   9    4.20    2.70 
   9   1   9    1.70    8.70 
   9   1   9    3.60    7.30 
   9  -2   9  128.39   20.20 
   9  -2   9  103.59   10.20 
   9  -2   9  116.89   10.10 
   9   2   9  121.69   10.40 
   9   2   9  123.89   10.20 
   9   2   9  123.79   10.30 
  -9  -2   9  120.79   10.20 
   9   2   9   93.79   15.60 
  -9   2  -9   90.29   13.80 
   9   2   9   87.49   17.20 
  -9  -2   9  107.59   10.10 
   9  -3   9    3.10    2.50 
  -9   3   9    6.60    5.50 
   9  -3   9    3.70    9.60 
   9  -3   9    3.10    3.00 
   9  -3   9    1.30    2.40 
  -9  -3   9    0.60    2.60 
   9   3   9    1.40    2.90 
  -9   3  -9    7.60    6.00 
   9   3   9    3.90    8.70 
   9   3   9    3.60    3.10 
  -9  -3   9    3.50    2.60 
   9   3   9    1.70    2.70 
   9   3   9    1.30    7.40 
  -9   4   9   38.10    8.00 
   9  -4   9   33.30    4.50 
   9  -4   9   31.30    5.00 
   9  -4   9   38.70    5.30 
   9   4   9   31.60   10.40 
   9   4   9   37.80    5.00 
  -9  -4   9   29.00    4.50 
   9   4   9   29.90   10.60 
  -9  -4   9   34.80    4.50 
  -9  -4   9   38.40    4.90 
   9   4   9   41.60    5.10 
  -9   4  -9   30.70   10.60 
   9   4   9   45.10    5.50 
   9  -5   9  219.88   19.50 
   9  -5   9  234.08   19.30 
  -9   5   9  245.78   22.90 
   9  -5   9  223.48   19.80 
   9   5   9  248.88   19.80 
   9   5   9  199.98   24.70 
   9   5   9  252.67   19.70 
  -9  -5   9  238.58   19.40 
   9   5   9  250.17   19.60 
  -9  -5   9  241.18   19.40 
  -9  -5   9  242.58   19.60 
  -9   6   9  126.49   15.50 
   9  -6   9  137.99   11.80 
   9  -6   9  128.79   11.60 
   9  -6   9  126.29   12.20 
  -9  -6  -9  135.39   12.70 
  -9  -6   9  130.29   11.90 
   9   6   9  142.89   12.00 
   9   6   9  147.19   12.20 
  -9  -6   9  141.59   11.80 
   9   6   9  116.09   17.30 
  -9  -6   9  131.39   11.70 
   9  -7   9   20.30    3.50 
   9  -7   9   15.10    2.80 
   9  -7   9   19.10    3.70 
   9  -7   9   19.60    3.10 
  -9   7   9   18.50    6.50 
  -9  -7   9   17.70    3.30 
  -9   7  -9   23.60    3.90 
   9   7   9   23.40    7.10 
  -9  -7   9   17.90    3.20 
  -9  -7   9   18.80    3.30 
   9   7   9   16.20    3.40 
   9  -8   9    2.80    2.00 
   9  -8   9    1.50    1.70 
   9  -8   9    2.00    2.20 
   9  -8   9    2.10    1.70 
  -9   8  -9    4.70    2.40 
  -9  -8   9    0.50    1.90 
  -9  -8   9    1.50    1.90 
  -9  -8   9    0.50    1.70 
   9   0  10    2.60    2.70 
  -9   0 -10    2.10    5.00 
  -9   0  10   -3.60    2.40 
   9   0  10    5.70    8.60 
   9   0  10    3.00    4.20 
   9  -1  10   74.59    7.90 
   9  -1  10   70.49   14.60 
   9  -1  10   76.89    7.40 
  -9  -1  10   74.99    7.60 
   9   1  10   58.39   11.70 
   9   1  10   83.39    7.60 
   9   1  10   81.09    8.10 
   9   1  10   82.99    7.90 
   9   1  10   77.39   15.40 
  -9   1 -10   75.99   11.40 
   9  -2  10   95.19    9.90 
   9  -2  10   95.89    9.40 
   9  -2  10  118.59   19.00 
  -9   2 -10  121.69   13.80 
   9   2  10  114.99    9.70 
   9   2  10  110.79    9.80 
   9   2  10   87.09   15.10 
   9   2  10  112.19   10.00 
  -9  -2  10  104.59    9.60 
  -9  -2  10  105.49    9.50 
   9   2  10   76.29   15.30 
   9  -3  10   62.69    6.60 
   9  -3  10   62.19    6.70 
   9  -3  10   57.59    7.10 
  -9   3  10   62.79   14.10 
   9   3  10   46.10   12.00 
   9   3  10   53.09   11.70 
  -9  -3  10   66.39    7.00 
   9   3  10   71.59    7.00 
   9   3  10   69.79    7.20 
  -9  -3  10   55.19    6.80 
   9   3  10   62.89    7.10 
   9  -4  10   77.19    7.50 
   9  -4  10   67.39    7.90 
   9  -4  10   71.29    7.60 
  -9   4  10   76.59   11.70 
   9   4  10   77.19    8.00 
   9   4  10   54.19   11.50 
   9   4  10   81.79    8.10 
  -9  -4  10   79.79    7.50 
  -9  -4  10   72.99    7.70 
  -9  -4  10   78.99    7.80 
  -9   5  10   70.29   11.30 
   9  -5  10   80.39    7.90 
   9  -5  10   73.79    8.20 
   9  -5  10   78.89    7.80 
  -9  -5  10   86.19    7.60 
   9   5  10   89.09    8.40 
  -9  -5  10   81.89    7.90 
   9   5  10   80.29    8.20 
   9   5  10   70.39   12.60 
  -9  -5  10   71.89    7.80 
   9  -6  10   22.60    3.90 
   9  -6  10   25.50    3.60 
   9  -6  10   33.50    3.70 
  -9   6  10   20.10    6.80 
  -9  -6  10   20.50    3.30 
   9   6  10   25.10    7.50 
  -9  -6  10   28.50    3.70 
  -9  -6  10   25.40    3.70 
   9   6  10   23.50    3.80 
   9  -7  10   10.20    2.60 
   9  -7  10   13.60    2.30 
   9  -7  10   12.10    2.40 
  -9  -7  10   12.00    2.40 
  -9  -7  10   11.20    2.40 
  -9  -7  10   12.10    2.30 
   9  -8  10   11.90    2.40 
  -9  -8  10   10.30    2.30 
  -9   0  11   -0.60    2.20 
   9   0  11    0.60    2.60 
   9  -1  11   63.69    7.00 
   9   1  11   69.69    7.30 
  -9  -1  11   64.59    6.80 
   9   1  11   69.49    7.20 
   9  -2  11   73.89    7.60 
   9  -2  11   60.79    7.00 
   9   2  11   65.79   11.40 
  -9  -2  11   72.59    7.30 
   9   2  11   83.19    7.80 
   9   2  11   85.79    7.80 
   9  -3  11   15.40    3.00 
   9  -3  11   17.50    3.50 
   9   3  11   15.70    6.90 
  -9  -3  11   21.80    3.40 
  -9  -3  11   15.40    3.10 
   9   3  11   23.70    3.90 
   9   3  11   18.50    3.40 
   9  -4  11    5.80    2.30 
   9  -4  11    7.30    2.80 
   9  -4  11    7.50    2.50 
  -9   4  11    3.90    5.00 
   9   4  11    4.00    2.80 
  -9  -4  11    8.60    2.70 
  -9  -4  11    3.60    2.40 
   9   4  11    8.70    6.20 
   9  -5  11   13.30    2.50 
   9  -5  11   12.60    2.80 
   9  -5  11   10.70    2.50 
  -9  -5  11    8.50    2.50 
  -9  -5  11   13.30    2.70 
  -9  -5  11    8.10    2.30 
   9  -6  11   17.20    2.60 
   9  -6  11   18.30    2.80 
   9  -6  11   16.80    2.50 
  -9  -6  11   17.50    2.60 
  -9  -6  11   15.40    2.50 
  -9  -6  11   16.60    2.70 
   9  -7  11    2.10    2.00 
  -9  -7  11    0.10    1.30 
   9   0  12    0.90    2.30 
   9  -1  12    2.20    2.30 
   9   1  12    3.10    2.40 
  -9  -1  12    3.10    2.10 
   9  -2  12   28.50    3.80 
  -9  -2  12   26.20    3.40 
   9   2  12   29.00    4.00 
   9  -3  12    3.40    2.10 
   9  -3  12    3.80    1.60 
  -9  -3  12    4.30    2.10 
  -9  -3  12    3.10    2.00 
   9  -4  12   13.10    2.10 
   9  -4  12   12.80    2.50 
  -9  -4  12   15.00    2.50 
  -9  -4  12   15.50    2.50 
   9  -5  12   22.70    3.20 
   9  -5  12   24.80    3.30 
   9  -5  12   24.70    2.90 
  -9  -5  12   23.80    3.20 
  -9  -5  12   24.90    3.30 
   9  -1  13   54.79    5.40 
   9  -2  13    4.60    1.80 
  -9  -2  13    3.50    1.80 
   9  -3  13    6.20    1.90 
  -9  -3  13    7.10    1.50 
 -10   0   0   26.30    4.80 
 -10   0   0   25.90    4.40 
 -10   1   0   27.00    5.00 
 -10   1   0   33.40    5.10 
 -10  -1   0   26.10    4.20 
 -10  -1   0   29.50    5.20 
 -10  -2   0  785.72   60.79 
 -10   2   0  765.52   61.39 
 -10  -2   0  789.22   62.19 
 -10   2   0  772.02   61.39 
 -10  -3   0  388.86   33.50 
 -10   3   0  434.36   33.00 
 -10   3   0  365.16   32.30 
 -10   4   0   32.00    6.30 
 -10  -4   0   26.40    5.90 
 -10   4   0   31.40    5.50 
 -10   5   0    6.30    4.70 
 -10   5   0    6.40    3.40 
 -10   6   0   -2.20    5.20 
 -10   7   0   35.80    9.40 
 -10  -7   0   64.09    9.00 
 -10  -8   0  112.09   10.80 
 -10   8   0  114.89   10.50 
 -10   8   0   93.19   15.90 
 -10  -9   0    4.30    3.60 
 -10   9   0    4.20    3.10 
 -10 -10   0   33.90    5.30 
 -10  10   0   31.90    4.30 
 -10 -11   0   56.29    6.50 
 -10   0  -1  102.49    9.20 
 -10   0  -1   87.29    8.70 
 -10   0   1   74.29    8.40 
 -10   0   1   79.49    9.20 
 -10  -1  -1  757.22   53.89 
 -10  -1  -1  741.43   54.69 
 -10   1   1  601.64   54.29 
 -10   1   1  615.74   53.89 
  10  -1   1  622.44   55.39 
 -10  -1   1  665.03   54.79 
 -10   1  -1  771.02   53.99 
 -10  -1   1  693.03   53.69 
 -10  -2  -1   12.10    2.80 
 -10   2   1    8.00    3.20 
 -10  -2  -1   15.70    4.30 
 -10   2   1    5.40    3.40 
 -10   2   1   10.30    3.20 
 -10   2  -1   17.80    4.10 
 -10  -2   1   16.30    4.40 
 -10  -3  -1   41.70    5.40 
 -10  -3  -1   45.90    7.20 
 -10   3  -1   48.80    6.70 
 -10   3  -1   43.60    6.80 
 -10   4   1   28.30    5.60 
 -10   4   1   22.20    4.40 
 -10  -4  -1   20.00    5.40 
 -10  -4   1   26.50    5.70 
 -10   4  -1    9.60    4.10 
 -10   4  -1   18.20    5.40 
 -10   5   1   23.90    4.80 
 -10   5   1   25.50    5.10 
 -10   5   1   16.30    6.00 
 -10   5  -1   31.00    6.80 
 -10   5  -1   19.80    4.70 
 -10   6   1    4.60    6.20 
 -10   6  -1   14.20    6.10 
 -10   7   1   78.09   13.70 
 -10  -7   1   92.99    9.40 
  10   7   1   94.89    9.10 
  10  -8   1    3.30    2.90 
 -10   8   1    2.40    7.70 
 -10   8   1    5.20    2.90 
 -10  -8  -1    1.70    3.40 
 -10  -8   1    1.50    3.40 
 -10   8  -1    2.60    2.80 
 -10   8  -1   -0.40    7.00 
 -10   9   1    7.60    3.00 
 -10  -9  -1    7.50    3.90 
 -10  -9   1   11.10    3.90 
 -10   9  -1    5.60    3.00 
 -10 -10  -1    6.70    3.60 
 -10 -10   1    1.60    3.40 
 -10  10  -1    1.80    2.60 
 -10 -11  -1   54.59    6.00 
 -10 -11   1   41.50    5.80 
 -10   0  -2 3253.67  248.08 
 -10   0   2 3596.14  248.68 
 -10   0  -2 3041.10  247.28 
  10   0   2 3096.99  249.08 
 -10   0   2 3121.09  247.08 
 -10   1   2  608.04   53.49 
 -10  -1  -2  681.23   53.49 
 -10   1   2  633.24   52.79 
  10  -1   2  707.43   55.29 
 -10  -1  -2  631.14   52.69 
 -10  -1   2  741.13   54.29 
 -10   1  -2  717.43   52.99 
  10   1   2  684.53   51.49 
 -10   1  -2  739.73   53.19 
  10   1   2  556.64   54.19 
 -10  -2  -2  369.86   30.40 
 -10   2   2  328.67   30.40 
  10  -2   2  374.56   33.50 
 -10  -2  -2  387.26   31.70 
 -10  -2   2  388.26   32.00 
 -10   2  -2  422.86   31.00 
 -10   2  -2  371.06   30.80 
  10   2   2  360.06   29.00 
 -10  -3  -2  616.74   49.30 
 -10  -3  -2  595.64   47.40 
 -10   3   2  552.14   47.80 
 -10   3   2  566.94   47.50 
  10   3   2  625.84   46.00 
 -10  -3   2  637.64   49.30 
 -10   3  -2  588.04   48.30 
 -10   3  -2  593.84   48.00 
 -10   4   2  897.81   69.89 
 -10   4   2  834.42   70.49 
 -10   4  -2  967.90   71.19 
 -10   4  -2  845.92   70.09 
 -10   5   2   61.49   10.30 
 -10   5   2   79.29    8.90 
 -10   5   2   72.09    8.30 
 -10   5  -2   65.39   10.20 
 -10   6   2   43.30    9.20 
 -10   6  -2   58.59   10.10 
 -10  -7  -2   97.69   11.00 
 -10   7   2   91.69   14.50 
 -10  -7   2  140.49   10.40 
  10   7   2  116.39   10.70 
 -10  -7   2  115.59   10.50 
 -10   7  -2   87.59   15.10 
  10  -8   2   36.00    5.10 
 -10  -8  -2   32.00    5.60 
 -10   8   2   22.50    9.60 
 -10   8   2   44.90    5.50 
 -10   8  -2   33.30    5.10 
 -10  -8   2   31.60    5.10 
 -10   8  -2   33.70   10.40 
 -10  -9  -2   21.50    4.60 
  10  -9   2   32.00    4.50 
 -10   9  -2   26.70    4.50 
 -10  -9   2   27.20    4.80 
 -10 -10  -2  128.59   12.70 
 -10 -10   2  171.08   13.10 
 -10  10  -2  123.09   12.30 
 -10 -11  -2    5.30    2.50 
 -10 -11   2    7.20    2.60 
 -10  11  -2    5.50    2.20 
 -10   0  -3   15.00    3.50 
  10   0   3   13.00    2.00 
 -10   0   3   12.10    3.00 
 -10   0   3   13.30    4.20 
  10   0   3   14.80    6.50 
 -10  -1  -3   66.99    7.60 
 -10   1   3   74.09    7.50 
 -10  -1  -3   71.29    8.40 
  10  -1   3   71.69   10.90 
 -10   1   3   56.09    8.20 
  10   1   3   72.79    6.00 
 -10   1  -3   79.89    8.00 
 -10   1  -3   67.99    7.70 
 -10  -1   3   75.09    9.20 
  10   1   3   63.09   10.90 
 -10  -2  -3   48.20    6.60 
 -10   2   3   48.10    6.50 
  10  -2   3   62.19   10.80 
 -10  -2  -3   56.49    7.90 
  10   2   3   43.40    8.80 
  10   2   3   47.50    4.60 
 -10  -2   3   59.69    8.10 
 -10   2  -3   47.90    6.80 
 -10   2  -3   48.90    6.60 
 -10  -3  -3  410.96   38.60 
 -10  -3  -3  458.75   40.60 
 -10   3   3  519.65   39.00 
  10   3   3  560.84   37.40 
 -10   3  -3  428.06   39.60 
 -10   3  -3  422.56   39.20 
 -10  -3   3  579.14   41.40 
 -10   4   3  200.88   18.20 
 -10  -4  -3  202.58   17.90 
 -10   4   3  220.48   18.40 
 -10   4   3  189.88   19.10 
 -10   4  -3  211.98   19.70 
  10   4   3  223.48   16.40 
 -10   4  -3  180.38   18.40 
 -10   5   3   68.39    8.90 
 -10   5   3   54.19   10.20 
 -10   5  -3   80.69   10.90 
 -10   6   3   22.90    5.60 
 -10   6   3    4.10    6.20 
 -10   6  -3   17.90    7.40 
  10  -7   3  885.61   63.59 
 -10  -7  -3  770.12   63.89 
 -10   7   3  873.51   65.59 
 -10   7   3  675.13   67.29 
 -10   7   3  874.21   63.59 
  10   7   3  806.72   63.69 
 -10  -7   3  760.62   63.49 
 -10  -7   3  920.21   63.49 
 -10   7  -3  686.83   67.19 
 -10   7  -3  879.01   63.99 
 -10  -8  -3   17.00    4.90 
 -10   8   3   12.00    8.50 
  10  -8   3   20.70    4.20 
  10   8   3   18.80    4.50 
 -10   8  -3   14.70    4.10 
 -10  -8   3   19.90    4.40 
 -10   8  -3    6.20    7.10 
 -10  -8   3   23.50    4.10 
  10  -9   3   29.80    4.70 
 -10  -9  -3   36.00    5.60 
 -10  -9   3   25.80    4.80 
 -10   9  -3   28.60    4.90 
 -10 -10  -3   28.10    4.70 
 -10 -10   3   23.40    4.20 
 -10  10  -3   19.30    3.80 
 -10 -11  -3   43.10    5.40 
 -10 -11   3   53.49    5.30 
 -10  11  -3   45.70    5.10 
  10   0   4   22.00    2.70 
 -10   0   4   15.40    4.80 
  10   0   4   30.50    8.60 
 -10   1   4   51.99    6.00 
 -10  -1  -4   46.50    6.30 
 -10   1   4   38.10    7.40 
  10  -1   4   54.19    4.60 
  10  -1   4   62.29   11.50 
 -10   1  -4   35.60    6.50 
 -10   1  -4   38.60    6.40 
  10   1   4   51.39    9.80 
 -10  -1   4   44.70    7.60 
  10   1   4   56.39    4.70 
 -10  -2  -4  259.27   21.90 
  10  -2   4  293.97   26.70 
 -10   2   4  240.98   21.20 
  10  -2   4  268.77   20.00 
 -10  -2   4  246.88   23.30 
 -10   2  -4  246.48   22.30 
 -10   2  -4  243.78   21.90 
  10   2   4  237.08   24.40 
  10   2   4  258.37   20.00 
 -10   3   4    3.70    3.10 
  10  -3   4    1.70    7.30 
 -10   3   4    0.80    2.50 
 -10  -3  -4    6.20    3.20 
 -10   3  -4    7.90    4.40 
  10   3   4   -0.10    4.80 
  10   3   4    0.10    1.50 
  10   3   4   -0.90    7.60 
 -10   3  -4    4.00    3.60 
 -10  -4  -4   95.59   11.50 
 -10   4   4  128.89   12.40 
  10   4   4  127.19   14.60 
 -10   4  -4  110.39   13.50 
  10   4   4  113.09   14.70 
  10   4   4  131.99   10.00 
 -10   5   4   21.60    6.80 
 -10   5   4   32.60    6.30 
  10   5   4   32.70    8.80 
  10   5   4   24.70   10.50 
 -10   5  -4   34.70    8.20 
  10  -6   4  331.67   25.50 
 -10   6   4  338.97   27.70 
 -10   6  -4  247.08   29.00 
 -10  -6   4  320.17   25.20 
 -10  -7  -4   66.49    8.30 
 -10   7   4   82.09   10.40 
 -10   7   4   51.59   11.90 
  10  -7   4   76.89    8.10 
 -10   7  -4   80.79    8.90 
 -10   7  -4   55.59   11.60 
 -10  -7   4   72.39    7.70 
  10   7   4   70.09    7.70 
 -10  -8  -4  225.18   21.50 
  10  -8   4  272.57   21.10 
 -10  -8   4  267.47   21.20 
  10   8   4  242.88   21.20 
 -10  -8   4  269.57   20.90 
 -10   8  -4  237.58   21.30 
  10  -9   4   -0.10    3.00 
 -10  -9  -4    1.40    3.60 
 -10  -9   4    3.70    3.30 
 -10   9  -4    0.90    3.10 
 -10 -10  -4   17.20    3.70 
 -10  10  -4   11.80    3.00 
 -10 -10   4    3.40    2.80 
 -10  11  -4   22.20    2.90 
  10   0   5  200.38   23.20 
  10   0   5  243.38   18.10 
  10  -1   5  549.05   49.70 
 -10   1   5  493.55   44.60 
  10  -1   5  563.64   43.80 
 -10   1  -5  652.43   46.40 
 -10   1  -5  613.54   45.90 
  10   1   5  529.75   43.70 
 -10   2   5   16.30    3.80 
  10  -2   5   25.20    9.50 
 -10   2   5   24.50    4.70 
  10  -2   5   21.00    3.00 
 -10  -2  -5   21.80    4.50 
 -10   2  -5   27.80    5.30 
 -10   2  -5   26.90    5.80 
  10   2   5   15.30    7.00 
  10   2   5   19.90    7.60 
  10   2   5   19.70    2.90 
 -10   3   5   96.79    9.70 
 -10   3   5   78.79    8.90 
  10  -3   5  105.09   16.60 
  10  -3   5   75.59    7.30 
  10   3   5   83.39    7.40 
  10   3   5   78.39   13.40 
  10   3   5   79.59   12.00 
 -10   4   5  266.27   23.00 
  10   4   5  256.07   20.50 
  10   4   5  227.48   25.30 
  10   4   5  234.28   25.00 
 -10   4  -5  300.87   25.00 
 -10   5   5    8.20    4.70 
  10   5   5    7.10    2.50 
  10   5   5    6.30    2.80 
  10   5   5    5.10    6.80 
  10   5   5    5.30    6.80 
 -10   5  -5   24.50    7.60 
  10  -6   5   13.80    3.50 
 -10  -6  -5   11.00    4.20 
 -10   6   5    3.00    6.60 
 -10   6   5   17.00    5.90 
  10  -6   5   10.10    3.30 
  10  -6   5   10.10    3.10 
 -10  -6   5    8.60    3.10 
  10   6   5    8.60    7.60 
 -10   6  -5   11.20    7.10 
  10   6   5    6.30    8.80 
 -10  -6   5   13.50    3.50 
  10   6   5    6.90    3.20 
 -10  -7  -5   37.90    5.80 
  10  -7   5   16.10    4.10 
  10  -7   5   21.70    4.50 
 -10   7   5   10.30    8.20 
  10  -7   5   22.20    4.40 
 -10   7   5   19.20    5.90 
 -10   7  -5   18.30    7.90 
 -10  -7   5   18.10    4.10 
 -10   7  -5   41.10    5.60 
  10   7   5   23.60    4.60 
  10  -8   5   26.20    4.80 
 -10   8   5   26.50    6.60 
 -10  -8  -5   23.70    5.10 
  10  -8   5   17.50    4.10 
  10  -8   5   22.30    4.30 
 -10   8  -5   25.70    4.80 
  10   8   5   17.50    4.30 
 -10  -8   5   29.60    4.40 
 -10  -9  -5   26.20    5.00 
  10  -9   5   32.40    4.50 
 -10  -9   5   40.90    4.50 
 -10  -9   5   31.60    4.50 
 -10   9  -5   25.00    4.50 
 -10 -10  -5   18.20    3.50 
 -10  10  -5   13.30    3.10 
 -10 -10   5   21.00    3.20 
  10   0   6  277.97   29.30 
 -10   0  -6  306.87   27.50 
  10   0   6  324.47   32.20 
  10   0   6  362.86   25.70 
 -10   0  -6  347.07   27.90 
 -10  -1  -6   23.60    5.50 
  10  -1   6   42.90    3.90 
  10  -1   6   48.50   12.00 
  10  -1   6   28.50    7.70 
 -10   1  -6   28.00    6.30 
  10   1   6   40.80    9.20 
 -10   1  -6   30.60    5.40 
  10   1   6   33.40   10.40 
 -10   1  -6   23.60    5.20 
 -10   2   6   56.09    7.70 
 -10   2   6   86.19    9.10 
  10  -2   6   72.49   14.20 
  10  -2   6   68.59    6.10 
  10   2   6   59.19   11.00 
 -10   2  -6   62.89    8.80 
  10   2   6   66.79    6.50 
  10   2   6   49.20   12.00 
 -10   2  -6   72.49    9.60 
 -10   3   6   59.09    8.40 
  10  -3   6   47.80    5.10 
  10  -3   6   73.79   16.10 
 -10   3  -6   53.39    9.70 
  10   3   6   40.40   10.30 
  10   3   6   53.69    5.50 
  10   3   6   35.50    9.20 
 -10   4   6  229.98   20.50 
 -10   4  -6  229.58   22.70 
  10   4   6  227.88   18.10 
  10   4   6  244.28   18.10 
  10   4   6  195.58   22.70 
  10   4   6  188.88   23.50 
 -10   5   6   30.50    6.70 
  10  -5   6   24.70    4.20 
  10  -5   6   30.30    4.60 
  10  -5   6   27.30    3.90 
  10   5   6   19.80    8.50 
  10   5   6   29.80    4.60 
 -10   5  -6   38.20    9.00 
 -10  -5   6   24.10    4.30 
  10   5   6   23.10    3.90 
  10   5   6   26.40    4.20 
  10   5   6   17.40    8.70 
 -10  -5   6   31.20    4.50 
 -10   6   6   72.79   10.40 
  10  -6   6   66.89    7.10 
  10  -6   6   66.99    7.90 
  10  -6   6   69.29    7.60 
 -10  -6  -6   95.29    8.60 
  10  -6   6   70.69    7.90 
  10   6   6   67.69    7.20 
  10   6   6   61.49   12.70 
 -10  -6   6   57.39    7.10 
  10   6   6   67.59    7.40 
 -10  -6   6   67.29    7.60 
 -10   6  -6  100.39   13.70 
  10   6   6   51.49   11.60 
 -10  -6   6   67.09    7.60 
  10   6   6   67.49    7.80 
  10  -7   6    4.80    3.20 
 -10  -7  -6    3.80    4.00 
  10  -7   6    1.20    3.40 
 -10   7   6    4.90    5.30 
  10  -7   6    1.10    3.00 
  10   7   6    3.70    3.20 
 -10   7  -6    0.90    6.10 
 -10  -7   6    4.40    3.10 
 -10  -7   6    3.50    2.90 
  10  -8   6   10.90    3.60 
 -10   8   6   10.60    5.50 
  10  -8   6   16.30    3.80 
 -10  -8  -6   28.00    5.00 
  10  -8   6   12.10    3.60 
  10   8   6   12.00    3.60 
 -10  -8   6   10.60    3.30 
  10  -9   6    7.60    2.70 
 -10  -9  -6    7.30    3.50 
  10  -9   6   10.70    2.90 
 -10   9  -6    4.60    2.80 
 -10  -9   6    8.90    2.70 
 -10 -10  -6   85.29    7.60 
 -10  10  -6   77.09    7.50 
  10   0   7   90.19   14.70 
  10   0   7  127.39    9.90 
  10   0   7  113.79   17.00 
  10  -1   7  183.78   13.30 
  10  -1   7  157.98   21.40 
 -10   1  -7  160.88   16.50 
 -10   1  -7  156.58   15.90 
  10   1   7  173.18   13.20 
  10   1   7  131.49   20.10 
  10   1   7  127.59   17.90 
  10  -2   7    1.70    8.90 
  10  -2   7   -0.60    2.00 
 -10   2   7    3.70    4.10 
  10   2   7    0.20    2.20 
  10   2   7   -5.60    6.40 
  10   2   7   -0.50    6.60 
 -10   2  -7    1.10    4.80 
  10  -3   7  365.76   27.60 
 -10   3   7  364.76   29.70 
  10  -3   7  421.26   38.50 
 -10  -3   7  322.87   27.90 
  10   3   7  310.67   32.10 
  10   3   7  352.36   27.40 
  10   3   7  297.57   33.30 
  10  -4   7   57.39    6.60 
 -10   4   7   76.79   10.50 
  10  -4   7   64.69    6.60 
  10  -4   7   61.29    6.90 
  10   4   7   49.20   11.10 
  10   4   7   63.79    6.80 
 -10  -4   7   60.79    6.70 
 -10  -4   7   65.09    7.10 
  10   4   7   60.09    7.00 
  10   4   7   61.29    6.80 
  10   4   7   58.29   13.10 
  10  -5   7   98.99    9.40 
  10  -5   7   99.09    9.00 
 -10   5   7   96.19   12.70 
  10  -5   7   95.39    9.60 
  10   5   7   98.99    9.20 
 -10  -5   7   89.49    9.10 
 -10  -5   7   99.69    9.40 
 -10  -5   7   91.39    9.10 
  10   5   7   92.89   15.80 
  10   5   7  102.29    9.60 
  10   5   7  105.19    9.10 
 -10   5  -7   70.49   13.50 
  10   5   7   91.69   16.20 
  10  -6   7   74.09    8.10 
  10  -6   7   76.79    8.10 
 -10  -6  -7   64.39    8.60 
  10  -6   7   75.19    7.60 
 -10   6   7   73.99   11.80 
  10  -6   7   76.49    7.40 
  10   6   7   74.89    7.70 
 -10  -6   7   72.19    7.70 
  10   6   7   69.79    7.70 
 -10  -6   7   72.29    7.80 
  10   6   7   65.59   13.00 
 -10   6  -7   68.39   12.20 
  10   6   7   78.79    8.10 
  10   6   7   46.00   11.40 
 -10  -6   7   69.79    7.50 
  10  -7   7  199.58   15.80 
 -10   7   7  166.88   19.00 
  10  -7   7  191.68   15.60 
  10  -7   7  184.98   16.20 
  10  -7   7  186.78   16.10 
 -10  -7  -7  230.98   17.20 
 -10  -7   7  192.28   15.80 
  10   7   7  199.28   16.30 
 -10  -7   7  189.68   15.80 
  10   7   7  156.18   20.60 
 -10  -7   7  158.28   15.50 
 -10   8   7   40.70    8.20 
 -10  -8  -7   50.09    6.70 
  10  -8   7   51.89    6.00 
  10  -8   7   49.50    6.00 
  10  -8   7   50.89    6.40 
 -10  -8   7   48.60    5.80 
 -10   8  -7   35.80    5.50 
  10   8   7   51.89    6.30 
 -10  -9  -7   10.80    3.10 
  10  -9   7   11.00    2.50 
  10  -9   7   11.60    2.70 
  10  -9   7   12.40    2.50 
 -10  -9   7    9.90    2.40 
 -10   9  -7    7.00    2.70 
 -10   9  -7   12.60    3.20 
 -10  10  -7   11.70    2.40 
  10   0   8  333.77   33.90 
  10   0   8  304.07   25.90 
  10   0   8  282.57   30.20 
  10   0   8  376.16   25.90 
  10  -1   8   61.49    5.90 
  10  -1   8   62.29   14.50 
  10  -1   8   64.39    6.00 
  10   1   8   49.00   11.20 
 -10  -1   8   59.49    6.50 
 -10   1  -8   38.10    8.70 
  10   1   8   48.90   13.20 
  10   1   8   62.39    6.20 
  10  -2   8   31.90    4.50 
 -10   2   8   34.70    6.60 
  10  -2   8   36.60   12.40 
  10  -2   8   30.80    4.50 
  10  -2   8   37.10    4.50 
 -10  -2   8   33.20    4.50 
  10   2   8   33.20    4.70 
 -10   2  -8   30.30    7.90 
  10   2   8   38.50    4.60 
  10   2   8   20.90    9.10 
  10   2   8   23.70   10.50 
  10  -3   8   95.19    9.30 
  10  -3   8   86.59    9.60 
  10  -3   8  118.89   19.70 
 -10   3   8  103.09   12.40 
  10  -3   8   93.29    9.10 
 -10   3  -8  127.99   14.10 
 -10  -3   8   95.59    9.40 
 -10  -3   8  100.69    9.00 
  10   3   8   70.19   14.90 
  10   3   8   82.19   14.60 
  10   3   8  111.89    9.40 
  10   3   8  103.59    9.30 
 -10  -3   8   98.59    9.30 
  10   3   8  103.29    9.50 
  10  -4   8  214.78   17.90 
 -10   4   8  229.18   21.30 
  10  -4   8  226.08   17.80 
  10  -4   8  209.98   18.30 
  10   4   8  232.78   18.00 
 -10  -4   8  205.18   17.80 
  10   4   8  182.98   23.30 
 -10  -4   8  217.98   18.10 
  10   4   8  219.58   18.20 
 -10  -4   8  217.58   17.80 
  10   4   8  186.68   24.50 
  10   4   8  232.78   18.00 
 -10   5   8   48.00    9.20 
  10  -5   8   41.60    5.70 
  10  -5   8   41.90    5.40 
  10  -5   8   42.50    5.50 
  10   5   8   30.60   10.50 
  10   5   8   51.09    5.80 
  10   5   8   42.40    5.60 
 -10  -5   8   36.50    4.90 
 -10  -5   8   36.70    5.00 
  10   5   8   41.10    5.40 
  10   5   8   28.00   10.10 
 -10   5  -8   46.80    9.70 
 -10  -5   8   37.40    5.30 
  10  -6   8   45.40    5.70 
  10  -6   8   45.80    6.40 
 -10  -6  -8   44.40    6.50 
  10  -6   8   50.49    6.60 
  10  -6   8   45.30    5.70 
 -10   6   8   54.19    9.80 
  10   6   8   44.10   10.80 
 -10  -6   8   39.40    5.30 
 -10  -6   8   47.30    6.10 
  10   6   8   49.99    6.40 
 -10  -6   8   43.40    6.00 
  10   6   8   38.90    5.30 
  10  -7   8    3.80    3.00 
  10  -7   8    0.10    2.30 
  10  -7   8    0.00    2.30 
  10  -7   8   -1.60    2.90 
 -10   7   8   -0.70    5.30 
 -10  -7  -8    7.50    4.00 
  10   7   8   -0.30    2.70 
 -10   7  -8    9.30    3.30 
 -10  -7   8    1.50    2.70 
 -10  -7   8    0.00    2.50 
  10   7   8    5.80    6.30 
  10   7   8   -3.80    2.40 
 -10  -7   8   -0.70    2.20 
  10  -8   8   45.00    5.70 
  10  -8   8   36.80    5.30 
  10  -8   8   39.10    5.00 
 -10  -8   8   42.50    5.00 
 -10  -8   8   39.70    4.70 
 -10  -8   8   43.70    4.70 
  10   8   8   47.20    5.40 
  10  -9   8   13.70    2.10 
  10  -9   8   12.00    2.20 
 -10   9  -8   10.70    2.40 
 -10  -9   8    9.00    2.00 
  10   0   9   69.99   15.40 
 -10   0  -9   50.09    9.70 
  10   0   9   65.49    7.60 
  10   0   9   58.69    6.70 
 -10   0   9   57.09    6.50 
  10   0   9   61.69    6.40 
  10  -1   9   50.99    5.90 
  10  -1   9   54.19    6.50 
  10  -1   9   61.59    6.00 
  10  -1   9   62.99   13.90 
 -10   1   9   46.80    6.10 
  10   1   9   47.20   13.00 
 -10  -1   9   52.99    6.40 
  10   1   9   55.19    6.20 
  10   1   9   64.59    6.30 
  10   1   9   39.60   10.40 
 -10  -1   9   54.69    6.10 
  10  -2   9    1.40    2.90 
 -10   2   9    1.90    2.70 
  10  -2   9    8.80   10.00 
  10  -2   9    3.10    2.50 
  10   2   9   -1.20    7.30 
  10   2   9    3.70    3.10 
  10   2   9    4.00    3.10 
 -10  -2   9    3.10    2.60 
 -10   2  -9    5.30    5.70 
 -10  -2   9    0.90    2.60 
  10   2   9    2.70    2.90 
  10   2   9    2.10    7.80 
  10  -3   9   82.89    8.30 
  10  -3   9   81.99    8.70 
  10  -3   9   84.89    8.30 
 -10   3   9   89.99   11.70 
  10   3   9   63.69   13.40 
  10   3   9   55.19   13.90 
  10   3   9   95.79    8.50 
  10   3   9   97.79    8.60 
 -10  -3   9   82.49    8.30 
  10   3   9   86.79    8.70 
 -10  -3   9   84.69    8.40 
  10  -4   9    3.20    3.30 
 -10   4   9    6.50    5.90 
  10  -4   9    5.10    3.00 
  10  -4   9    6.10    2.90 
 -10  -4   9    4.20    2.80 
  10   4   9    9.20    8.30 
  10   4   9    6.00    7.70 
 -10  -4   9    2.40    2.90 
  10   4   9    3.40    3.20 
 -10  -4   9    3.20    2.70 
  10   4   9    4.60    3.40 
 -10   4  -9   13.10    6.60 
  10   4   9    4.00    3.00 
  10  -5   9   94.19    8.80 
 -10   5   9   88.79   12.90 
  10  -5   9   82.09    9.30 
  10  -5   9   92.19    9.00 
  10   5   9   95.29    9.30 
 -10  -5   9   90.79    8.90 
 -10  -5   9  101.89    9.20 
  10   5   9   98.89    9.20 
 -10  -5   9   90.69    8.90 
  10   5   9   77.89   14.10 
  10  -6   9   23.90    4.20 
 -10   6   9   20.50    7.00 
  10  -6   9   24.80    3.90 
 -10  -6  -9   22.00    4.70 
  10  -6   9   27.30    3.80 
 -10  -6   9   26.20    3.80 
  10   6   9   21.10    8.20 
 -10  -6   9   31.50    4.20 
  10   6   9   31.40    4.30 
 -10  -6   9   21.30    3.70 
  10   6   9   31.10    4.20 
  10  -7   9   36.60    4.60 
  10  -7   9   38.40    5.40 
 -10  -7  -9   47.80    5.90 
  10  -7   9   37.70    4.60 
 -10   7   9   26.60    8.00 
  10  -7   9   39.30    5.20 
 -10  -7   9   35.30    4.40 
 -10  -7   9   38.10    4.90 
 -10  -7   9   37.70    4.90 
 -10   7  -9   55.59    5.60 
  10   7   9   42.80    5.30 
  10  -8   9    8.10    2.00 
  10  -8   9    8.20    1.70 
  10  -8   9    8.80    1.80 
  10  -8   9    5.10    2.20 
 -10   8  -9    3.70    2.00 
 -10  -8   9    7.40    1.70 
 -10   8  -9    4.60    2.80 
 -10  -8   9    6.80    1.90 
 -10  -8   9    3.30    1.90 
  10   0  10   33.00    4.40 
  10   0  10   32.30   11.30 
  10   0  10   37.30    4.90 
 -10   0  10   35.10    4.50 
 -10   0 -10   27.30    7.30 
 -10  -1 -10   95.09   12.30 
 -10  -1 -10   92.09   11.40 
  10  -1  10   79.59    8.50 
  10  -1  10   91.49   17.00 
 -10   1  10   87.99    8.30 
  10  -1  10   74.19    8.10 
  10   1  10   95.09    8.70 
  10   1  10   73.39   14.70 
  10   1  10   94.59    8.60 
  10   1  10   90.39    8.30 
  10   1  10   80.39   13.70 
 -10   1 -10   94.99   12.60 
 -10  -1  10   83.59    8.40 
  10  -2  10   24.10    4.20 
  10  -2  10   38.00   12.10 
  10  -2  10   32.00    4.20 
  10   2  10   27.50    4.20 
  10   2  10   27.10    4.30 
  10   2  10   35.40    4.60 
  10   2  10   17.10    8.30 
  10   2  10   27.90   10.50 
 -10   2 -10   27.30    7.60 
 -10  -2  10   23.60    3.90 
 -10  -2  10   32.10    4.20 
  10  -3  10   14.60    3.60 
  10  -3  10   11.70    3.10 
  10  -3  10    8.30    2.90 
  10   3  10    9.40    3.50 
 -10  -3  10   11.10    3.20 
  10   3  10   15.70    3.80 
 -10  -3  10   11.30    3.20 
  10   3  10   10.80    3.30 
  10   3  10   12.40    7.60 
  10  -4  10   91.19    8.60 
  10  -4  10   88.49    8.70 
  10  -4  10   88.89    9.00 
 -10   4  10   77.59   12.20 
 -10  -4  10   93.19    8.80 
 -10  -4  10   88.59    8.70 
  10   4  10   95.89    8.80 
  10   4  10   73.09   13.40 
 -10  -4  10   94.89    8.80 
  10   4  10  103.29    9.00 
  10  -5  10    1.20    2.70 
  10  -5  10    0.40    2.30 
  10  -5  10   -1.10    2.40 
 -10   5  10   -3.20    5.10 
  10   5  10    4.40    6.60 
 -10  -5  10   -1.50    2.30 
  10   5  10   -0.20    2.70 
 -10  -5  10   -1.90    2.50 
 -10  -5  10   -1.20    2.20 
  10   5  10    2.50    2.70 
  10  -6  10   11.20    3.00 
 -10  -6 -10   24.50    3.80 
  10  -6  10   11.90    2.60 
  10  -6  10   16.00    3.00 
 -10  -6  10   14.60    2.80 
 -10  -6  10   14.10    2.90 
  10   6  10   15.40    3.10 
 -10  -6  10   10.10    2.70 
  10  -7  10   13.30    2.20 
  10  -7  10   14.60    2.40 
  10  -7  10   10.60    2.50 
 -10  -7  10   14.50    2.50 
 -10  -7  10   12.90    2.30 
 -10  -7  10   12.70    2.30 
 -10   0  11   17.00    3.20 
  10   0  11   22.80    3.70 
  10   0  11   22.90    3.60 
  10  -1  11   15.00    3.30 
  10   1  11   20.30    3.60 
  10   1  11   16.80    3.40 
 -10  -1  11   14.30    3.00 
  10  -2  11    1.20    2.00 
 -10  -2 -11    2.90    3.80 
  10  -2  11   -0.50    2.50 
  10   2  11    5.20    5.90 
  10   2  11    5.20    2.70 
 -10  -2  11    0.00    2.40 
  10   2  11    5.80    3.10 
 -10  -3 -11  126.99   13.10 
  10  -3  11  102.69   10.00 
  10  -3  11  110.09   10.40 
 -10  -3  11  118.59   10.20 
  10   3  11  131.59   10.60 
  10   3  11  123.29   10.50 
  10   3  11   91.49   14.20 
 -10  -3  11  122.89   10.30 
 -10  -4 -11    0.20    3.40 
  10  -4  11    4.00    2.20 
  10  -4  11    3.30    2.10 
  10  -4  11    3.40    2.40 
 -10  -4  11    5.20    2.40 
  10   4  11    6.00    5.50 
  10   4  11    4.10    2.50 
  10   4  11    4.70    2.80 
 -10  -4  11    0.00    2.20 
  10  -5  11   27.20    3.70 
  10  -5  11   19.40    3.10 
  10  -5  11   28.90    4.00 
 -10  -5  11   32.20    3.80 
 -10  -5  11   29.30    4.00 
 -10  -5  11   24.60    3.30 
  10  -6  11    5.00    1.70 
  10  -6  11    1.30    1.40 
  10  -6  11    4.20    1.80 
 -10  -6  11    1.80    1.50 
 -10  -6  11    3.40    1.70 
 -10  -6  11    4.30    1.70 
  10   0  12  306.07   24.30 
  10  -1  12    7.20    2.50 
  10   1  12    7.10    2.40 
 -10  -1  12    2.80    2.00 
  10  -2  12    6.00    1.70 
  10  -2  12    7.10    2.30 
  10   2  12    8.10    2.40 
 -10  -2  12    6.50    2.10 
  10  -3  12    4.80    1.60 
  10  -3  12    4.40    2.10 
 -10  -3  12    6.20    2.10 
 -10  -3  12    4.80    2.00 
  10  -4  12   57.59    5.70 
  10  -4  12   69.09    6.10 
 -10  -4  12   64.09    6.00 
 -10  -4  12   69.59    6.10 
  10  -5  12    8.90    2.30 
  10  -5  12    9.80    1.90 
 -10  -5  12    7.50    1.70 
  10   0  13    3.10    1.60 
  10  -1  13   39.80    4.20 
  10  -2  13    2.00    1.50 
 -10  -2  13    0.60    1.30 
 -11   0   0   -0.30    2.70 
 -11   0   0   -0.60    2.50 
 -11  -1   0  455.25   37.90 
 -11   1   0  482.05   37.80 
 -11   1   0  465.55   37.30 
 -11  -1   0  444.76   36.90 
 -11  -2   0  175.78   15.90 
 -11  -2   0  185.88   17.30 
 -11   2   0  183.18   16.50 
 -11   2   0  202.88   16.90 
 -11   3   0  227.48   18.80 
 -11   3   0  185.08   18.20 
 -11  -3   0  201.78   19.30 
 -11   4   0  747.83   53.79 
 -11   4   0  566.34   52.29 
 -11   5   0   -0.70    4.30 
 -11   5   0    3.80    3.70 
 -11   5   0   -1.40    3.20 
 -11   6   0  154.38   17.70 
 -11   7   0    3.90    2.70 
 -11   7   0   -6.10    5.80 
 -11  -7   0    4.40    3.00 
 -11   8   0  270.17   21.30 
 -11   8   0  208.98   26.00 
 -11  -8   0  274.47   21.50 
 -11   9   0    0.60    2.70 
 -11  -9   0    1.60    3.50 
 -11 -10   0   66.09    7.50 
 -11  10   0   60.49    6.70 
 -11 -11   0   23.90    3.60 
 -11   0  -1   -1.50    2.40 
 -11   0   1   -0.40    2.60 
 -11   0  -1    1.20    2.40 
 -11   0   1   -1.60    2.60 
 -11  -1  -1  447.76   36.70 
  11  -1   1  417.76   37.80 
 -11   1   1  436.36   36.10 
 -11  -1  -1  449.56   35.90 
 -11   1   1  433.76   36.70 
 -11   1  -1  441.56   35.90 
 -11  -1   1  456.75   35.80 
 -11  -1   1  454.85   37.00 
 -11   1  -1  480.05   36.20 
 -11   2   1  208.28   19.20 
 -11  -2  -1  200.28   19.80 
 -11  -2  -1  201.48   18.60 
 -11   2  -1  224.88   19.30 
  11   2   1  222.68   17.30 
 -11   2  -1  243.18   19.40 
 -11  -2   1  244.28   20.30 
 -11  -3  -1  196.48   17.20 
 -11   3   1  157.58   15.70 
 -11  -3   1  158.98   16.50 
 -11   4   1  301.67   25.30 
 -11   4   1  232.38   24.00 
 -11   4   1  318.37   25.60 
 -11   4  -1  326.07   25.60 
 -11   4  -1  245.88   24.20 
 -11   5   1  383.46   32.20 
 -11   5   1  413.16   31.00 
 -11   5  -1  295.27   31.60 
 -11   6   1  340.17   33.20 
 -11   6   1  395.96   31.60 
 -11   6  -1  362.16   33.40 
  11  -7   1    6.60    3.10 
 -11  -7  -1    0.80    3.20 
 -11   7   1    9.70    3.20 
 -11   7   1   -3.40    6.40 
 -11   7  -1    5.60    3.20 
 -11  -7   1    4.90    3.20 
  11   7   1    5.20    2.90 
 -11   7  -1    2.00    7.30 
 -11   8   1   77.39    8.00 
 -11   8   1   67.19   13.60 
 -11  -8  -1   75.69    8.50 
 -11   8  -1   66.89   13.10 
 -11   8  -1   67.99    8.20 
 -11  -8   1   80.59    8.30 
 -11  -9  -1  207.08   16.00 
 -11   9   1  146.79   15.10 
 -11  -9   1  166.18   15.70 
 -11   9  -1  203.18   15.70 
 -11 -10  -1   29.30    4.80 
 -11  10  -1   26.40    4.10 
 -11 -10   1   41.00    5.30 
 -11 -11  -1    2.90    2.40 
 -11 -11   1    6.50    2.50 
 -11  11  -1    3.20    1.90 
 -11   0  -2   -0.40    2.30 
 -11   0   2    0.20    2.60 
 -11   0   2   -2.40    3.00 
 -11   0  -2    0.90    2.10 
  11   0   2   -0.80    4.00 
 -11   1   2    8.90    3.80 
  11  -1   2   14.80    6.20 
 -11   1   2   14.80    4.00 
 -11  -1  -2   17.80    4.20 
 -11  -1  -2   15.60    3.60 
  11   1   2    9.80    5.10 
  11   1   2   16.70    2.20 
 -11   1  -2   18.00    3.80 
 -11  -1   2   14.10    4.40 
 -11   1  -2   21.70    4.10 
  11  -2   2  293.07   24.30 
 -11  -2  -2  209.48   20.10 
 -11   2   2  196.98   20.20 
 -11  -2  -2  215.48   21.30 
 -11  -2   2  281.07   22.20 
 -11   2  -2  235.28   20.60 
 -11   2  -2  241.08   20.60 
  11   2   2  250.97   18.70 
 -11  -3  -2  233.48   21.50 
 -11  -3  -2  218.88   19.40 
  11   3   2  214.78   17.90 
 -11   3  -2  239.38   20.30 
 -11  -3   2  197.08   20.60 
 -11   3  -2  250.27   20.60 
 -11   4   2   32.00    5.70 
 -11   4   2   17.70    4.60 
 -11   4   2   31.10    6.60 
 -11   5   2  161.08   15.60 
 -11   5   2  143.29   16.90 
 -11   5  -2  174.08   17.60 
 -11   6   2  277.67   28.40 
 -11   6   2  332.67   27.10 
 -11   7   2   51.19    6.40 
 -11  -7  -2   54.59    7.00 
  11  -7   2   65.79    6.90 
 -11   7   2   36.00   10.20 
 -11  -7   2   49.10    6.40 
  11   7   2   50.69    6.30 
 -11   7  -2   46.90   10.80 
 -11   7  -2   56.39    7.20 
 -11  -7   2   55.19    6.50 
  11  -8   2  243.48   20.50 
 -11  -8  -2  275.97   21.20 
 -11   8   2  278.37   20.60 
 -11   8   2  203.18   25.50 
 -11   8  -2  226.98   25.90 
 -11  -8   2  264.87   20.80 
 -11   8  -2  215.28   20.60 
 -11  -9  -2    7.80    3.90 
 -11  -9   2    6.20    3.60 
 -11   9  -2    3.30    3.00 
 -11 -10  -2   54.99    6.70 
 -11  10  -2   47.30    5.70 
 -11 -10   2   40.80    5.60 
 -11 -11  -2   33.30    4.40 
 -11 -11   2   30.00    4.20 
 -11  11  -2   31.40    3.90 
 -11   0   3   -2.50    2.00 
 -11   0  -3    0.70    2.50 
  11   0   3   -1.70    4.60 
  11   0   3   -0.60    1.30 
 -11   0   3   -0.30    3.00 
 -11   0  -3   -0.90    2.10 
 -11   1   3  130.19   14.80 
  11  -1   3  162.48   17.20 
 -11   1   3  145.79   13.70 
 -11  -1   3  170.78   15.50 
  11   1   3  154.78   12.10 
  11   1   3  143.49   16.90 
 -11   2   3   69.09    8.70 
 -11  -2  -3   92.59   10.50 
  11  -2   3   95.79   13.30 
 -11  -2  -3   82.89    9.00 
 -11   2  -3   92.99    9.40 
 -11   2  -3   88.59    9.50 
  11   2   3   68.39   11.40 
 -11  -2   3   84.59   10.40 
  11   2   3   81.69    7.10 
 -11   3   3  148.99   13.20 
 -11  -3  -3  119.79   14.00 
 -11  -3  -3  111.39   12.30 
 -11   3   3  152.48   13.00 
 -11   3  -3  122.79   13.30 
 -11   3  -3  123.39   13.10 
 -11   4   3   83.09   13.80 
 -11   4   3   79.19   10.20 
 -11   4   3   94.59   10.00 
 -11   4  -3   72.89   10.10 
 -11   4  -3  102.09   11.90 
  11   4   3   81.19   12.30 
 -11   5   3  336.97   27.60 
 -11   5   3  290.47   28.50 
 -11   6   3   20.50    6.10 
  11  -6   3   17.40    4.20 
 -11   6   3    5.10    6.60 
 -11  -6   3   15.70    3.80 
 -11   6  -3   26.30    8.70 
 -11   7   3  118.89   13.00 
 -11   7   3  113.59   10.20 
  11  -7   3  110.29   10.60 
 -11   7   3   87.69   15.40 
 -11  -7  -3  102.49   11.10 
  11   7   3  111.59   10.50 
 -11   7  -3   98.19   10.90 
 -11   7  -3   88.69   15.60 
 -11  -7   3  118.09   10.30 
  11  -8   3   15.20    4.10 
 -11  -8  -3   10.30    4.50 
 -11   8   3   10.40    8.30 
 -11  -8   3   10.20    3.60 
 -11  -8   3   20.10    3.90 
  11   8   3   12.60    4.00 
 -11   8  -3   14.60    4.10 
 -11   8  -3    5.60    7.30 
  11  -9   3  113.09   12.40 
 -11  -9  -3  168.28   13.30 
 -11  -9   3  131.19   12.80 
 -11   9  -3  158.18   13.00 
 -11 -10  -3    8.10    3.20 
 -11 -10   3    5.20    3.00 
 -11  10  -3    7.90    2.90 
 -11 -11  -3    9.90    2.40 
 -11  11  -3   10.10    2.20 
  11   0   4   -1.10    1.50 
 -11   0  -4    2.10    3.00 
  11   0   4    1.10    5.50 
 -11   0   4   -0.40    3.20 
  11  -1   4    0.00    5.60 
 -11   1   4    1.80    2.60 
 -11   1   4   -2.50    3.50 
  11  -1   4    4.20    1.70 
 -11  -1  -4    0.50    2.70 
 -11   1  -4    3.80    3.30 
 -11  -1   4    3.20    3.70 
  11   1   4    3.40    5.80 
  11   1   4    3.60    1.70 
 -11   1  -4    3.30    3.10 
 -11  -2  -4  166.38   17.30 
  11  -2   4  231.48   15.70 
 -11   2   4  200.58   17.20 
  11   2   4  194.28   21.20 
  11   2   4  202.38   21.20 
  11   2   4  224.68   15.70 
 -11   2  -4  171.48   17.60 
 -11   2  -4  165.58   17.70 
 -11   3   4  106.79   12.00 
 -11  -3  -4  112.29   12.20 
 -11   3   4  129.09   12.50 
  11   3   4  132.29   10.30 
  11   3   4  103.99   14.50 
  11   3   4  135.39   16.20 
 -11   3  -4  133.99   13.90 
 -11   3  -4  126.99   13.00 
 -11   4   4   45.00    7.60 
  11   4   4   41.90    4.30 
  11   4   4   29.30    8.90 
 -11   4  -4   26.70    7.30 
  11   4   4   41.50    9.40 
 -11   5   4  145.89   14.70 
 -11   5  -4  149.19   16.90 
  11   5   4  112.29   16.30 
 -11   6   4  180.28   21.70 
 -11  -6  -4  212.18   18.10 
  11  -6   4  213.88   18.00 
 -11   6   4  223.88   20.60 
 -11  -6   4  211.38   17.70 
  11   6   4  200.58   17.60 
 -11   6  -4  237.48   22.90 
 -11  -7  -4   71.79    8.50 
  11  -7   4   63.09    7.60 
  11  -7   4   71.79    7.90 
 -11   7   4   50.29   11.90 
 -11   7   4   60.89   10.10 
  11   7   4   60.29    7.60 
 -11  -7   4   58.49    7.50 
 -11   7  -4   78.99    8.50 
 -11   7  -4   70.69   13.20 
  11  -8   4   62.09    7.10 
  11   8   4   51.89    7.40 
 -11   8  -4   81.99    8.10 
 -11  -8   4   49.10    6.80 
  11  -9   4   12.00    3.60 
 -11  -9  -4   13.70    4.00 
 -11  -9   4   15.40    3.70 
 -11   9  -4   12.70    3.80 
 -11  -9   4   10.00    3.10 
 -11 -10  -4   26.50    4.00 
 -11  10  -4   21.80    3.70 
 -11 -10   4   28.80    3.80 
  11   0   5    0.90    6.30 
 -11   0  -5    1.20    3.00 
  11   0   5   -2.20    5.60 
 -11   0  -5    0.70    3.10 
  11   0   5   -1.90    1.60 
  11  -1   5  161.18   20.20 
  11  -1   5  212.38   16.20 
 -11  -1  -5  237.38   18.80 
 -11   1   5  232.58   18.80 
  11  -1   5  234.58   23.40 
  11   1   5  167.88   20.80 
  11   1   5  200.48   16.20 
 -11   1  -5  182.58   18.10 
 -11   1  -5  212.58   18.80 
 -11   1  -5  210.48   18.60 
  11   1   5  165.78   21.30 
 -11   2   5   26.60    5.40 
  11  -2   5   28.90    7.90 
  11  -2   5   25.60    3.30 
  11  -2   5   25.00    9.60 
 -11  -2  -5   25.90    5.30 
 -11   2   5   16.50    4.20 
 -11   2  -5   30.00    5.80 
  11   2   5   23.30    3.40 
 -11   2  -5   26.40    5.40 
 -11   2  -5   27.20    6.20 
  11   2   5   21.90    8.00 
  11   2   5   17.40    8.40 
 -11   3   5  101.89   11.20 
  11  -3   5  150.38   19.10 
  11  -3   5   98.39    8.60 
  11   3   5   80.09   14.70 
  11   3   5  104.69    9.00 
  11   3   5   85.19   14.20 
 -11   3  -5  109.19   12.50 
 -11   4   5  186.98   17.50 
  11  -4   5  189.58   14.50 
  11   4   5  162.78   20.00 
  11   4   5  191.18   14.80 
  11   4   5  150.38   19.50 
  11  -5   5  306.77   24.00 
  11  -5   5  306.77   23.50 
 -11   5   5  305.07   26.40 
 -11  -5   5  308.67   23.90 
 -11   5  -5  282.27   27.90 
  11   5   5  256.07   28.10 
 -11  -5   5  278.47   23.60 
  11   5   5  256.47   28.50 
  11   5   5  311.97   23.50 
  11  -6   5  228.68   19.20 
 -11   6   5  242.68   22.20 
 -11  -6  -5  201.38   19.60 
  11  -6   5  228.38   19.10 
  11  -6   5  252.07   19.50 
 -11   6  -5  253.67   19.80 
  11   6   5  218.08   19.20 
 -11  -6   5  219.38   19.00 
 -11  -6   5  230.58   19.10 
 -11   6  -5  240.58   24.70 
  11   6   5  208.68   28.00 
 -11   7   5   23.00    6.50 
  11  -7   5   28.00    4.50 
  11  -7   5   39.20    5.30 
 -11  -7  -5   23.80    5.10 
 -11   7   5   14.80    8.30 
  11   7   5   27.40    4.50 
 -11  -7   5   27.00    4.40 
 -11   7  -5   28.20    5.00 
 -11   7  -5   22.10    8.50 
 -11   8   5    6.80    5.00 
  11  -8   5    2.30    3.20 
 -11  -8  -5   10.30    4.70 
  11  -8   5   10.50    3.50 
 -11   8  -5    4.30    3.50 
 -11  -8   5    7.00    3.30 
 -11   8  -5   10.80    4.10 
  11   8   5    3.90    3.40 
 -11  -9  -5  174.18   14.40 
  11  -9   5  152.38   13.70 
 -11   9  -5  144.19   13.90 
 -11  -9   5  172.28   13.60 
 -11 -10  -5    5.90    2.50 
 -11  10  -5    7.10    2.50 
  11   0   6   -0.20    2.00 
  11   0   6    0.20    7.60 
  11   0   6    2.10    6.30 
 -11   0  -6    2.30    3.50 
  11  -1   6   22.30    9.70 
  11  -1   6   36.10    4.10 
  11  -1   6   27.90    8.60 
 -11   1  -6   34.30    6.70 
  11   1   6   25.70    9.30 
 -11   1  -6   39.00    6.70 
  11   1   6   31.40    9.00 
  11   1   6   37.60    4.20 
  11  -2   6  571.34   42.00 
  11  -2   6  615.24   50.99 
 -11   2   6  565.44   44.30 
 -11   2  -6  569.54   45.40 
  11   2   6  465.15   46.20 
  11   2   6  440.76   47.00 
  11   2   6  558.04   42.10 
  11  -3   6   57.99    6.10 
  11  -3   6   83.89   16.40 
 -11   3   6   71.89    9.70 
  11   3   6   62.39   13.10 
  11   3   6   60.19    6.30 
 -11   3  -6   75.19   10.70 
  11   3   6   47.50   10.80 
  11  -4   6   28.70    4.00 
 -11   4   6   34.30    7.20 
  11  -4   6   33.50    4.50 
  11   4   6   30.90    4.30 
 -11  -4   6   26.00    4.10 
 -11  -4   6   28.60    4.00 
 -11   4  -6   17.50    8.00 
  11   4   6   35.10    4.40 
  11   4   6   27.30    9.30 
  11   4   6   25.20    9.50 
 -11   5   6  114.99   13.10 
  11  -5   6  104.59    9.50 
  11  -5   6  105.09   10.10 
  11  -5   6  103.19    9.80 
  11  -5   6  109.69   10.30 
  11   5   6   85.99   14.60 
  11   5   6   91.39   15.80 
  11   5   6  108.59    9.60 
 -11  -5   6   96.79    9.80 
 -11  -5   6   98.09    9.50 
  11   5   6  103.19    9.90 
 -11   5  -6  110.29   14.80 
  11   5   6  110.69    9.50 
 -11  -5   6  112.59   10.20 
 -11  -6  -6   79.49   10.00 
  11  -6   6  102.39    9.50 
  11  -6   6   91.49    8.90 
 -11   6   6   94.09   12.80 
  11  -6   6   97.09    9.20 
  11  -6   6  100.69    9.90 
 -11  -6   6   83.49    9.20 
 -11   6  -6  101.99    9.90 
  11   6   6  105.49    9.60 
 -11   6  -6   96.69   15.10 
 -11  -6   6   97.39    9.40 
  11   6   6   66.79   14.00 
 -11  -7  -6    0.70    3.70 
  11  -7   6    6.00    3.40 
  11  -7   6    4.70    3.20 
  11  -7   6    3.40    3.60 
 -11   7   6    2.50    5.20 
  11   7   6    5.10    3.30 
 -11  -7   6    3.40    3.10 
 -11  -7   6    4.90    2.90 
 -11   7  -6    3.70    3.70 
 -11   8   6   40.70    8.40 
  11  -8   6   62.39    7.10 
  11  -8   6   59.39    7.00 
  11  -8   6   69.79    6.90 
  11   8   6   60.49    7.10 
 -11  -8   6   62.79    6.80 
  11  -9   6    4.10    2.50 
 -11  -9  -6    6.40    3.10 
 -11  -9   6    8.10    2.40 
 -11   9  -6    2.10    2.60 
 -11  10  -6   16.00    2.70 
  11   0   7   -2.90    7.90 
  11   0   7    0.10    2.10 
  11   0   7   -1.30    5.90 
 -11   0  -7    1.00    3.40 
  11  -1   7  172.88   20.90 
  11  -1   7  230.18   16.10 
  11  -1   7  241.68   25.60 
 -11   1  -7  171.58   18.20 
  11   1   7  182.88   23.70 
  11   1   7  182.58   21.10 
  11   1   7  216.38   16.20 
 -11   1  -7  182.08   19.10 
  11  -2   7   38.70   12.00 
 -11   2   7   36.10    6.80 
  11  -2   7   25.00    3.60 
 -11   2  -7   28.40    7.10 
  11   2   7   27.80    3.90 
  11   2   7   21.70    9.20 
  11   2   7   20.70   10.10 
  11  -3   7  182.88   15.40 
  11  -3   7  193.18   15.30 
 -11   3   7  197.98   18.00 
  11  -3   7  194.08   17.00 
  11  -3   7  228.18   26.90 
  11   3   7  195.78   15.30 
  11   3   7  180.58   15.60 
 -11   3  -7  140.29   18.90 
 -11  -3   7  190.28   15.20 
  11   3   7  156.38   20.90 
 -11  -3   7  182.98   15.60 
  11   3   7  145.19   21.60 
  11  -4   7  185.88   16.70 
  11  -4   7  195.48   17.00 
 -11   4   7  233.78   20.40 
 -11   4   7  188.58   16.50 
  11  -4   7  204.38   16.50 
  11   4   7  192.48   16.70 
  11   4   7  170.48   22.90 
 -11  -4   7  210.58   17.00 
  11   4   7  155.98   21.20 
 -11  -4   7  209.38   16.70 
  11   4   7  223.08   16.70 
  11   4   7  226.58   16.80 
 -11  -4   7  189.18   16.50 
 -11   5   7  169.78   17.30 
  11  -5   7  146.69   13.10 
  11  -5   7  150.48   13.60 
  11  -5   7  149.88   13.70 
  11   5   7  132.19   19.30 
 -11  -5   7  152.38   13.30 
  11   5   7  140.39   19.70 
 -11  -5   7  144.39   13.20 
  11   5   7  161.88   13.60 
 -11   5  -7  198.38   19.30 
 -11  -5   7  149.09   13.60 
  11   5   7  155.38   13.30 
 -11   6   7   89.29   13.10 
 -11  -6  -7   95.49    9.80 
  11  -6   7   95.29    9.30 
  11  -6   7   87.89    8.60 
  11  -6   7   90.69    9.20 
  11  -6   7   84.99    8.70 
 -11  -6   7   90.29    9.00 
 -11  -6   7   89.59    9.10 
  11   6   7   86.29   15.40 
 -11   6  -7  102.79    9.60 
  11   6   7   91.29    9.10 
  11   6   7   82.39    8.70 
 -11   6  -7   91.79   14.30 
  11   6   7   85.99    8.80 
 -11  -6   7   81.19    8.50 
  11  -7   7    1.60    2.70 
  11  -7   7    3.90    3.30 
 -11   7   7   -0.60    5.20 
  11  -7   7    3.40    2.60 
 -11  -7  -7    7.30    4.00 
  11  -7   7    3.80    3.20 
  11   7   7    3.90    3.10 
 -11  -7   7    3.00    2.60 
 -11   7  -7    4.40    3.30 
 -11  -7   7    2.50    2.30 
 -11  -7   7    1.70    2.80 
  11   7   7    6.30    7.60 
  11  -8   7   16.80    3.20 
  11  -8   7   23.10    3.70 
 -11  -8  -7   23.10    4.40 
 -11   8   7   11.00    5.60 
  11  -8   7   19.40    3.70 
  11   8   7   13.00    3.30 
 -11  -8   7   20.50    3.40 
 -11   8  -7   26.20    4.10 
  11  -9   7   33.10    4.40 
  11  -9   7   41.70    4.50 
 -11  -9  -7   35.60    4.80 
  11  -9   7   43.20    4.30 
 -11  -9   7   32.30    4.30 
 -11   9  -7   37.30    5.00 
 -11   9  -7   41.90    5.30 
  11   0   8    1.70    2.20 
 -11   0  -8   -2.40    4.40 
  11   0   8   -1.90    2.50 
  11   0   8    1.40    8.50 
  11   0   8    0.40    2.20 
  11   0   8   -0.30    6.70 
 -11   0  -8    0.90    3.90 
  11  -1   8    3.50    2.50 
 -11  -1  -8    7.10    5.10 
  11  -1   8    4.70    2.70 
  11  -1   8    5.30    2.80 
  11  -1   8    8.70    9.70 
  11   1   8    3.40    2.60 
 -11  -1   8    5.40    2.80 
  11   1   8    5.10    2.70 
  11   1   8    7.80    8.00 
 -11   1  -8   10.40    6.00 
 -11  -1   8    4.30    4.40 
  11   1   8    2.00    8.10 
  11  -2   8    5.30    2.70 
  11  -2   8    7.50    2.90 
  11  -2   8    6.80   10.30 
  11  -2   8    8.60    3.10 
  11  -2   8    6.80    3.10 
 -11   2   8    7.40    2.90 
 -11   2   8   10.20    6.00 
 -11  -2   8    7.50    3.10 
  11   2   8   11.10    3.00 
  11   2   8    7.70    7.60 
  11   2   8    5.60    8.70 
 -11  -2   8    9.00    3.20 
  11   2   8    7.20    2.90 
  11  -3   8   71.39    7.30 
 -11   3   8   64.19    7.30 
  11  -3   8   65.89    7.30 
  11  -3   8   73.89    8.00 
  11  -3   8  107.69   19.60 
 -11   3   8   70.29   10.80 
  11   3   8   69.79    7.40 
  11   3   8   68.79    7.40 
  11   3   8   51.99   13.70 
 -11  -3   8   72.69    7.70 
  11   3   8   48.00   11.50 
  11   3   8   83.29    7.60 
 -11  -3   8   62.09    7.30 
 -11   3  -8   93.19   13.10 
 -11   4   8   61.79   10.80 
  11  -4   8   51.39    6.50 
  11  -4   8   50.09    7.00 
  11  -4   8   49.80    6.30 
 -11  -4   8   51.39    6.70 
 -11  -4   8   59.89    6.30 
  11   4   8   61.59    6.70 
  11   4   8   44.70   11.60 
 -11  -4   8   49.40    6.30 
  11   4   8   45.90   12.40 
  11   4   8   53.79    6.50 
  11   4   8   56.39    6.50 
 -11   5   8   71.69   12.30 
  11  -5   8   81.89    8.00 
  11  -5   8   71.69    8.30 
  11  -5   8   73.99    7.70 
  11   5   8   84.39    7.90 
 -11  -5   8   73.89    7.60 
  11   5   8   44.50   11.70 
  11   5   8   58.49   12.50 
  11   5   8   84.99    8.10 
 -11  -5   8   75.89    8.10 
 -11  -5   8   68.79    7.70 
  11   5   8   77.69    7.90 
 -11   5  -8   98.69   13.20 
 -11  -6  -8  223.58   17.90 
 -11   6   8  190.98   20.60 
  11  -6   8  207.08   17.30 
  11  -6   8  197.58   17.00 
  11  -6   8  200.28   16.70 
 -11  -6   8  217.98   17.10 
  11   6   8  207.18   17.20 
 -11  -6   8  205.68   16.90 
 -11  -6   8  189.58   16.80 
  11   6   8  212.58   16.90 
  11   6   8  163.78   22.00 
 -11  -7  -8   13.70    5.30 
  11  -7   8    7.60    2.50 
  11  -7   8   12.90    2.80 
 -11   7   8    3.30    5.50 
 -11  -7  -8   11.50    3.90 
  11  -7   8   10.60    3.30 
  11  -7   8    7.60    3.20 
  11   7   8    8.30    3.00 
 -11   7  -8   13.00    3.30 
  11   7   8   11.90    6.40 
 -11  -7   8    8.20    2.90 
 -11  -7   8    8.90    2.90 
 -11  -7   8   10.40    2.60 
  11  -8   8    5.10    2.00 
  11  -8   8    7.70    2.50 
  11  -8   8    7.50    2.60 
 -11  -8  -8   20.80    3.50 
 -11   8  -8   21.20    3.80 
 -11  -8   8    9.10    2.30 
  11   8   8    6.70    2.40 
 -11  -8   8    3.10    2.20 
 -11   9  -8    2.80    1.70 
 -11   0  -9   -1.10    3.90 
 -11   0   9   -3.00    2.70 
  11   0   9    6.50    9.20 
 -11   0  -9    0.80    5.10 
  11   0   9    8.90    7.50 
  11   0   9    1.40    2.70 
  11   0   9    2.70    2.20 
  11   0   9   -1.60    2.60 
  11  -1   9  136.49   11.00 
  11  -1   9  121.09   11.20 
  11  -1   9  118.39   11.50 
  11  -1   9  138.09   19.90 
 -11   1   9  120.69   11.20 
 -11  -1  -9  121.39   14.30 
  11   1   9  137.99   11.60 
 -11  -1   9  139.69   11.40 
 -11  -1   9  116.29   11.20 
 -11   1  -9  142.49   15.10 
  11   1   9  116.89   19.40 
  11   1   9  133.29   11.30 
  11   1   9   98.89   16.60 
  11  -2   9   44.00    5.80 
  11  -2   9   51.99   13.40 
  11  -2   9   46.10    6.20 
 -11   2   9   43.90    5.80 
  11   2   9   33.00   10.50 
  11   2   9   50.99    6.10 
  11   2   9   40.20   12.30 
  11   2   9   49.60    5.70 
  11   2   9   43.10    5.30 
 -11   2  -9   69.69   10.90 
 -11  -2   9   49.10    6.00 
 -11  -2   9   42.50    5.90 
  11  -3   9   70.19    7.70 
  11  -3   9   70.89    8.10 
  11  -3   9   72.09    7.70 
 -11   3   9   76.89   11.30 
  11   3   9   55.09   13.00 
  11   3   9   86.99    7.90 
 -11  -3   9   74.59    7.60 
  11   3   9   53.79   12.50 
 -11   3  -9   73.89   12.50 
 -11  -3   9   72.39    7.90 
  11   3   9   80.49    7.80 
  11   3   9   90.09    8.00 
  11  -4   9   68.99    7.40 
  11  -4   9   71.99    7.40 
 -11   4   9   63.39   11.60 
  11  -4   9   63.19    8.00 
 -11  -4   9   67.39    7.60 
  11   4   9   69.09    7.70 
  11   4   9   75.59    7.60 
  11   4   9   55.59   12.40 
 -11  -4   9   64.09    7.30 
 -11  -4   9   68.09    7.20 
  11   4   9   77.19    7.60 
  11  -5   9  157.98   13.60 
  11  -5   9  153.78   13.40 
 -11   5   9  157.88   17.60 
  11  -5   9  155.48   13.90 
  11   5   9  132.89   19.00 
 -11  -5   9  164.08   13.50 
 -11  -5   9  146.59   13.50 
  11   5   9  178.08   13.90 
  11   5   9  165.88   13.80 
 -11  -5   9  161.28   13.80 
 -11   6   9   35.90    8.40 
  11  -6   9   41.20    5.20 
  11  -6   9   29.50    4.10 
  11  -6   9   34.10    4.70 
 -11  -6  -9   43.30    5.50 
  11   6   9   42.20    5.40 
  11   6   9   39.60    9.50 
  11   6   9   35.60    4.40 
 -11  -6   9   29.20    4.40 
 -11  -6   9   29.80    4.20 
 -11  -6   9   39.80    5.00 
  11  -7   9    2.50    2.30 
  11  -7   9    4.50    2.00 
  11  -7   9    2.70    2.40 
 -11  -7  -9   -0.40    2.80 
  11   7   9    3.60    2.30 
 -11  -7   9    2.20    2.20 
 -11  -7   9    2.60    2.00 
 -11  -7   9    0.40    2.10 
  11  -8   9    6.40    2.00 
  11  -8   9    7.50    1.50 
  11  -8   9    8.00    1.90 
 -11  -8   9    5.80    1.80 
 -11   8  -9    5.60    2.50 
 -11   8  -9    7.90    1.90 
 -11  -8   9    7.70    1.50 
  11   0  10    7.50    8.80 
 -11   0  10   -1.10    2.50 
 -11   0 -10    1.60    4.90 
  11   0  10    0.80    2.70 
  11   0  10   -0.60    2.60 
 -11  -1 -10   18.80    5.70 
 -11   1  10   28.60    4.20 
  11  -1  10   41.30   13.00 
  11  -1  10   32.00    4.20 
  11  -1  10   27.70    4.30 
  11   1  10   31.10   10.60 
  11   1  10   40.90    5.40 
 -11   1 -10   42.30    9.20 
  11   1  10   40.90    4.70 
  11   1  10   49.70    5.10 
  11   1  10   20.00    8.00 
 -11  -1  10   40.60    4.70 
 -11  -2 -10  184.48   19.40 
  11  -2  10  194.88   16.80 
  11  -2  10  184.38   16.50 
  11   2  10  234.38   17.00 
 -11  -2  10  216.58   16.80 
  11   2  10  155.58   21.20 
  11   2  10  215.28   16.90 
  11   2  10  210.98   16.70 
 -11  -2  10  199.28   16.60 
  11  -3  10   55.89    7.00 
  11  -3  10   61.69    6.80 
 -11  -3 -10   61.19   10.30 
  11  -3  10   59.19    6.70 
 -11  -3  10   65.79    7.00 
 -11  -3  10   57.79    6.90 
  11   3  10   59.89   11.90 
  11   3  10   73.99    7.20 
  11   3  10   74.79    7.10 
  11  -4  10   22.80    3.60 
 -11   4  10   11.40    6.40 
  11  -4  10   22.30    3.60 
  11  -4  10   19.60    3.80 
  11   4  10   23.90    3.90 
  11   4  10   24.90    3.80 
  11   4  10   14.50    7.50 
 -11  -4  10   20.10    3.60 
 -11  -4  10   23.80    3.90 
  11  -5  10   31.80    4.30 
 -11   5  10   18.80    6.80 
  11  -5  10   32.70    4.30 
 -11  -5 -10   47.70    7.90 
  11  -5  10   27.20    4.00 
 -11  -5 -10   43.30    5.10 
  11   5  10   29.40    4.10 
 -11  -5  10   30.60    4.30 
  11   5  10   36.80    5.20 
  11   5  10   29.30    8.30 
 -11  -5  10   35.60    4.20 
 -11  -5  10   37.20    4.20 
  11  -6  10   42.00    5.20 
  11  -6  10   52.99    5.50 
  11  -6  10   43.80    5.10 
 -11  -6 -10   55.89    6.10 
 -11  -6  10   41.20    5.30 
 -11  -6  10   51.89    5.10 
 -11  -6  10   43.10    5.00 
  11   6  10   50.69    5.40 
  11  -7  10   11.00    2.00 
  11  -7  10   10.90    2.10 
  11  -7  10    9.30    1.80 
 -11  -7  10    7.40    1.90 
 -11  -7  10    9.10    2.00 
 -11   7 -10   12.40    3.00 
 -11  -7  10   12.60    2.00 
  11   0  11   -0.80    2.50 
  11   0  11    0.30    2.40 
 -11   0  11   -1.20    2.10 
  11  -1  11   70.69    7.10 
  11  -1  11   81.99    7.90 
 -11   1  11   75.79    7.50 
  11   1  11   85.99    7.90 
  11   1  11   91.59    7.90 
 -11  -1  11   73.29    7.50 
 -11  -2 -11    2.20    3.40 
  11  -2  11    1.40    2.00 
  11  -2  11    1.10    2.40 
  11   2  11    5.50    5.30 
  11   2  11    3.20    2.40 
  11   2  11    0.80    2.80 
 -11  -2  11    3.70    2.80 
 -11  -2  11    0.20    2.30 
  11  -3  11   31.80    4.00 
  11  -3  11   18.10    3.20 
 -11  -3 -11   25.50    5.30 
  11   3  11   35.10    4.60 
 -11  -3  11   22.00    3.50 
 -11  -3  11   27.60    3.80 
  11   3  11   22.70    6.80 
  11   3  11   42.90    4.40 
  11  -4  11    7.50    2.20 
  11  -4  11   11.80    2.40 
  11  -4  11   14.30    2.80 
  11   4  11   14.40    2.80 
  11   4  11    7.30    4.00 
 -11  -4  11    8.70    2.40 
 -11  -4  11   13.40    2.80 
  11  -5  11   27.90    3.70 
  11  -5  11   30.20    4.00 
  11  -5  11   27.10    3.70 
 -11  -5  11   32.20    4.10 
  11   5  11   36.60    4.20 
 -11  -5  11   27.40    3.80 
  11  -6  11   10.50    2.10 
  11  -6  11    8.30    1.60 
  11  -6  11    9.40    1.90 
 -11  -6  11    6.70    1.80 
 -11  -6  11    9.60    1.80 
 -11   6 -11    9.80    3.10 
 -11   0  12   -2.40    1.70 
  11   0  12   -0.20    2.00 
  11  -1  12    3.60    2.10 
 -11  -1  12    2.50    1.90 
  11   1  12    3.20    2.10 
  11  -2  12   51.59    5.30 
  11  -2  12   48.20    4.70 
 -11  -2  12   43.00    4.90 
  11   2  12   59.99    5.40 
  11  -3  12   22.90    3.00 
  11  -3  12   25.30    3.20 
 -11  -3  12   21.50    3.00 
 -11  -3  12   22.40    3.00 
  11   3  12   30.10    3.70 
  11  -4  12   -0.60    1.50 
  11  -4  12   -0.10    1.10 
 -11  -4  12   -0.60    1.50 
 -11  -4  12   -0.70    1.40 
 -11  -5  12   25.00    2.80 
  11   0  13   -0.80    1.60 
  11  -1  13   50.19    5.10 
 -12   0   0 1789.92  140.99 
 -12   0   0 1857.31  141.79 
 -12  -1   0  145.79   13.20 
 -12   1   0  153.38   13.80 
 -12  -1   0  136.29   14.10 
 -12   2   0  172.18   15.60 
 -12  -2   0  166.68   16.30 
 -12  -2   0  162.18   14.90 
 -12   2   0  172.28   15.40 
 -12   3   0   29.90    5.80 
 -12   3   0   41.70    6.50 
 -12   4   0  341.27   30.60 
 -12   4   0  384.76   30.90 
 -12   5   0  145.29   15.30 
 -12   5   0  114.49   13.00 
 -12   6   0  124.99   15.50 
 -12  -7   0   70.09    8.10 
 -12   7   0   72.69    8.10 
 -12   7   0   80.09   13.90 
 -12   8   0   33.20    4.80 
 -12  -8   0   37.40    5.30 
 -12   8   0   36.20   10.20 
 -12   9   0    1.60    2.80 
 -12  -9   0    3.30    3.40 
 -12 -10   0   80.39    8.30 
 -12  10   0   75.19    7.50 
 -12 -11   0    3.30    2.10 
 -12   0   1  282.47   23.90 
 -12   0   1  289.57   24.80 
 -12   1   1  256.37   21.30 
 -12  -1  -1  219.38   20.90 
 -12  -1  -1  205.78   19.90 
 -12   1   1  252.77   20.60 
  12   1   1  236.28   18.50 
 -12  -1   1  256.37   20.20 
 -12  -1   1  262.37   21.40 
 -12   1  -1  208.28   19.90 
 -12   1  -1  241.18   20.50 
 -12  -2  -1   76.49    8.40 
 -12   2   1   65.19    9.00 
 -12  -2  -1   78.29    9.80 
  12   2   1   68.59    6.60 
 -12  -2   1   82.19    9.60 
 -12   2  -1   87.99    9.00 
 -12   2  -1   87.39    9.30 
 -12  -3  -1   51.29   13.10 
 -12   3  -1   58.89    7.90 
 -12   3  -1   62.79    8.00 
 -12   4   1   30.60    6.30 
 -12   4   1   16.20    5.10 
 -12   4   1   25.00    6.00 
 -12   4  -1   28.50    6.30 
 -12   4  -1   18.70    5.20 
 -12   4  -1   19.20    5.50 
 -12   5   1    4.70    4.50 
 -12   5   1    6.50    5.70 
 -12   5  -1   10.50    5.60 
 -12   6   1   29.60    6.50 
 -12   6   1   25.30    8.00 
 -12   6  -1   39.40    8.80 
 -12  -7  -1  439.76   35.70 
 -12   7   1  473.15   35.50 
 -12   7   1  475.75   40.60 
 -12   7  -1  395.66   35.50 
 -12   7  -1  439.66   40.00 
  12   7   1  477.35   35.50 
 -12  -7   1  414.76   35.20 
 -12   8   1    7.70    3.00 
 -12  -8  -1    9.90    3.80 
 -12   8   1    3.80    7.50 
 -12   8  -1   16.60    3.90 
 -12  -8   1   14.50    3.90 
 -12   8  -1   11.80    8.30 
 -12   9   1   40.80    5.40 
 -12  -9  -1   37.50    5.40 
 -12   9  -1   42.60    5.20 
 -12  -9   1   31.60    5.10 
 -12 -10  -1    9.00    3.40 
 -12  10   1    5.50    2.30 
 -12  10  -1   11.10    2.90 
 -12 -10   1    9.20    3.20 
 -12 -11  -1   37.60    4.30 
 -12 -11   1   25.70    4.10 
 -12  11  -1   38.80    4.50 
 -12   0   2  648.04   57.09 
 -12   0  -2  719.63   57.09 
 -12   0   2  729.13   58.49 
 -12   0  -2  801.72   57.59 
 -12   1   2    0.50    3.00 
  12  -1   2    4.80    5.40 
 -12   1   2   -0.20    2.70 
 -12  -1  -2    5.70    2.90 
 -12  -1  -2    4.70    3.80 
 -12   1  -2    7.90    3.50 
  12   1   2    1.40    1.30 
 -12  -1   2    1.90    3.10 
 -12   1  -2    6.20    3.10 
 -12  -2  -2   25.20    5.70 
 -12   2   2   36.40    6.00 
 -12  -2  -2   26.80    5.10 
 -12   2  -2   29.20    5.30 
  12   2   2   42.10    3.50 
 -12   2  -2   33.90    5.70 
 -12   3   2   47.10    7.30 
 -12   3   2   39.70    7.00 
 -12  -3  -2   60.09    7.00 
 -12   4   2  134.29   13.70 
 -12   4  -2  119.49   13.50 
 -12   4  -2  112.79   13.30 
 -12   4  -2  151.48   14.70 
 -12   5   2   51.09    8.50 
 -12   5   2   42.70    9.00 
 -12   5  -2   45.60    9.10 
 -12   6   2  228.18   22.30 
 -12   6   2  250.67   24.60 
 -12  -6   2  248.48   20.10 
 -12   7   2    1.10    7.60 
 -12   7   2    7.80    3.00 
  12  -7   2    2.90    3.10 
 -12  -7  -2    9.50    4.30 
 -12   7  -2    9.50    7.90 
 -12   7  -2    9.70    3.70 
 -12  -7   2    3.10    3.20 
 -12  -7   2    8.60    3.20 
  12   7   2    6.70    3.30 
 -12  -8  -2  289.57   21.10 
 -12   8   2  192.88   25.00 
 -12   8   2  226.18   20.30 
 -12   8  -2  269.17   21.00 
 -12   8  -2  289.97   27.00 
 -12  -8   2  226.68   20.50 
 -12   9   2   11.20    2.90 
 -12  -9  -2    7.80    3.50 
 -12  -9   2   11.00    3.60 
 -12   9  -2    4.70    3.10 
 -12 -10  -2   16.60    3.60 
 -12  10  -2   11.70    3.00 
 -12 -10   2   13.40    3.30 
 -12 -11  -2    0.70    1.90 
 -12   0   3  160.78   15.90 
  12   0   3  204.48   14.70 
 -12   0  -3  180.28   16.70 
  12   0   3  189.78   19.90 
 -12   0  -3  165.98   16.20 
 -12   0   3  204.78   18.10 
 -12   1   3  181.28   18.70 
  12  -1   3  207.18   20.90 
  12   1   3  188.68   20.20 
  12   1   3  192.08   15.50 
 -12  -1   3  211.88   19.10 
 -12   2   3   29.50    5.70 
 -12  -2  -3   46.50    6.50 
 -12  -2  -3   37.10    7.90 
  12  -2   3   53.59   10.70 
 -12   2  -3   50.19    7.20 
  12   2   3   37.30    9.10 
  12   2   3   38.40    4.20 
 -12   2  -3   54.59    7.00 
 -12   3   3  217.98   18.50 
 -12  -3  -3  171.18   17.70 
 -12   3   3  202.38   18.10 
 -12   3  -3  199.48   18.80 
  12   3   3  207.58   21.00 
 -12   3  -3  195.08   18.20 
 -12   3  -3  188.68   18.20 
 -12   4   3   42.10    7.80 
 -12  -4  -3   51.59    7.30 
  12   4   3   38.80    9.30 
 -12   4  -3   66.09    9.90 
 -12   5   3  120.99   13.90 
 -12   5   3  124.69   15.40 
 -12   5  -3  159.48   16.70 
 -12   6   3   47.40   10.40 
 -12   6   3   44.40    8.20 
  12  -6   3   42.50    5.50 
 -12  -6  -3   38.60    6.00 
  12   6   3   44.00    5.80 
 -12   6  -3   28.60    5.80 
 -12   6  -3   38.00    9.90 
 -12  -6   3   50.49    6.20 
  12  -7   3  398.76   32.40 
 -12   7   3  389.66   37.10 
 -12   7   3  409.06   32.20 
 -12  -7  -3  414.86   32.80 
 -12   7   3  384.36   34.80 
 -12  -7   3  417.16   32.30 
  12   7   3  392.76   32.40 
 -12   7  -3  396.46   32.70 
 -12   7  -3  430.96   37.80 
  12  -8   3    1.60    3.40 
 -12  -8  -3    5.90    3.90 
 -12   8   3    4.70    2.80 
 -12   8  -3    3.80    3.50 
 -12  -8   3    3.00    3.20 
 -12  -8   3    4.90    3.20 
 -12  -9  -3   50.49    6.40 
 -12  -9   3   57.59    6.70 
 -12   9  -3   47.80    6.20 
 -12 -10  -3    3.10    2.80 
 -12 -10   3    4.70    2.60 
 -12  10  -3    0.50    2.30 
 -12   0  -4   79.99    9.10 
 -12   0  -4   74.39    9.20 
  12   0   4  111.29   13.30 
 -12   0  -4   73.79    9.20 
 -12  -1  -4  138.59   14.30 
  12  -1   4  168.38   12.20 
 -12   1   4  128.59   13.60 
  12  -1   4  132.49   16.20 
  12  -1   4  166.38   18.60 
 -12  -1  -4  170.68   14.70 
 -12   1  -4  136.89   13.90 
 -12   1  -4  151.98   14.40 
  12   1   4  147.39   17.70 
 -12   1  -4  168.18   14.80 
  12   1   4  122.59   16.40 
  12   1   4  151.98   12.10 
 -12  -2  -4   24.40    5.10 
 -12   2   4   20.00    4.90 
  12  -2   4   31.60    3.30 
 -12  -2  -4   27.80    6.00 
  12  -2   4   31.40    9.80 
 -12   2   4   29.10    5.70 
  12   2   4   18.80    7.90 
 -12   2  -4   21.60    5.00 
  12   2   4   24.30    8.80 
 -12   2  -4   29.90    5.80 
 -12   2  -4   26.00    5.80 
  12   2   4   26.70    3.30 
 -12   3   4   52.99    8.30 
  12   3   4   68.69    5.80 
  12   3   4   62.89   11.90 
 -12   3  -4   60.79    9.70 
  12   3   4   62.29   11.90 
 -12   3  -4   51.29    8.30 
 -12   4   4  113.09   12.30 
  12   4   4  130.29    9.40 
  12   4   4   94.69   14.70 
 -12   4  -4   75.29   13.00 
  12  -5   4  157.58   13.30 
 -12   5   4  139.39   15.80 
  12   5   4  141.99   18.00 
 -12  -5   4  141.19   12.80 
 -12   6   4  158.68   17.10 
 -12   6   4  154.18   13.60 
  12  -6   4  168.28   14.00 
  12  -6   4  146.49   14.10 
 -12  -6   4  156.88   13.70 
  12   6   4  159.38   13.80 
 -12   7   4   10.20    5.50 
  12  -7   4    8.80    3.60 
 -12   7   4   10.40    3.30 
 -12   7   4   -1.40    6.70 
  12  -7   4    5.30    3.40 
 -12  -7  -4    7.00    3.80 
  12   7   4    3.30    2.90 
 -12   7  -4   -2.70    6.60 
 -12   7  -4    3.80    4.10 
 -12  -7   4    8.30    3.70 
 -12   7  -4    2.80    3.70 
 -12   8   4   33.50    8.90 
  12  -8   4   54.09    6.20 
  12   8   4   49.99    6.60 
 -12  -8   4   54.89    6.40 
 -12  -9  -4    1.30    3.10 
 -12  -9   4    1.10    2.50 
 -12   9  -4    1.70    2.90 
 -12 -10  -4   41.50    5.10 
 -12  10  -4   35.60    4.90 
 -12   0  -5  187.28   17.00 
 -12   0  -5  152.68   15.50 
  12   0   5  131.79   18.00 
  12   0   5  163.68   13.20 
  12   0   5  156.98   19.60 
 -12   0  -5  168.78   15.60 
  12  -1   5   93.29   14.10 
 -12  -1  -5  102.39   11.60 
  12  -1   5  100.49   16.80 
  12  -1   5  110.59    9.00 
 -12   1   5  104.69   11.00 
 -12   1  -5  110.69   11.50 
 -12   1  -5  116.59   12.10 
  12   1   5  105.29    9.00 
  12   1   5   95.99   16.00 
  12   1   5   81.19   14.50 
  12  -2   5   18.40    2.80 
 -12  -2  -5   18.60    5.20 
 -12   2   5   12.50    4.90 
  12  -2   5   19.70    7.80 
  12  -2   5   23.60   10.60 
  12   2   5    9.10    7.20 
  12   2   5   16.10    2.90 
 -12   2  -5   23.30    5.50 
 -12   2  -5   18.10    5.90 
  12   2   5   20.50    8.90 
  12  -3   5  340.17   23.50 
 -12   3   5  310.77   26.40 
  12   3   5  260.67   28.70 
  12   3   5  254.97   28.40 
  12   3   5  300.97   23.50 
 -12   3  -5  285.47   27.10 
  12  -4   5   15.20    2.70 
 -12   4   5   22.00    6.60 
  12   4   5   15.60    8.40 
  12   4   5    6.30    6.90 
 -12   4  -5   15.90    7.00 
  12   4   5   17.30    3.30 
  12  -5   5   32.20    4.30 
 -12   5   5   27.70    7.30 
  12  -5   5   30.40    5.00 
  12   5   5   18.10    8.80 
 -12  -5   5   30.30    4.80 
 -12   5  -5   43.80    9.60 
 -12  -5   5   27.60    4.70 
  12   5   5   25.90    4.10 
  12   5   5   29.10    6.00 
  12  -6   5   51.69    6.20 
 -12  -6  -5   28.80    5.70 
 -12   6   5   35.10    8.30 
 -12   6   5   45.20    5.40 
  12  -6   5   38.50    5.20 
 -12  -6   5   45.70    5.70 
 -12  -6   5   45.30    5.70 
 -12   6  -5   40.10    6.00 
  12   6   5   38.00    5.30 
 -12   6  -5   37.70   10.00 
  12  -7   5   72.49    8.80 
 -12   7   5   70.89   11.50 
 -12  -7  -5   79.29    9.20 
  12  -7   5   75.19    8.50 
 -12   7  -5   84.89   14.50 
 -12   7  -5   85.29    9.00 
 -12  -7   5   75.99    8.20 
  12   7   5   81.49    8.40 
  12  -8   5   40.90    4.90 
  12  -8   5   41.00    5.00 
 -12   8   5   19.60    6.30 
 -12  -8  -5   26.90    5.20 
 -12  -8   5   32.40    4.50 
  12   8   5   27.70    4.50 
 -12   8  -5   35.10    5.30 
 -12   8  -5   29.00    5.30 
 -12  -9  -5   12.30    3.40 
 -12  -9   5   11.90    2.80 
 -12   9  -5   11.60    3.20 
 -12 -10  -5    2.40    2.10 
 -12  10  -5    2.20    2.10 
  12   0   6  444.36   35.90 
 -12   0  -6  446.46   38.30 
 -12   0  -6  525.85   39.00 
  12   0   6  408.26   42.40 
  12  -1   6   96.59   15.40 
 -12  -1  -6  122.99   13.30 
  12  -1   6  137.79   10.20 
  12  -1   6  142.79   19.60 
  12   1   6  102.49   16.80 
  12   1   6  120.99   10.20 
  12   1   6   90.89   15.90 
 -12   1  -6  125.29   13.50 
 -12   1  -6  116.69   12.80 
  12  -2   6  157.68   20.40 
  12  -2   6  131.79   10.80 
 -12   2   6  134.59   13.80 
  12   2   6  132.29   11.00 
  12   2   6  100.59   17.90 
  12   2   6  101.79   16.00 
 -12   2  -6  134.69   14.40 
  12  -3   6    1.20    2.20 
 -12   3   6    2.50    5.00 
  12  -3   6   10.10   11.00 
  12   3   6    7.00    8.40 
 -12   3  -6    5.30    6.10 
 -12  -3   6    1.70    4.00 
  12   3   6    0.80    6.90 
  12   3   6    2.30    2.70 
  12  -4   6   47.60    6.40 
  12  -4   6   49.70    5.50 
  12  -4   6   44.90    6.10 
 -12   4   6   46.10    8.60 
  12   4   6   59.49    5.60 
  12   4   6   45.70    5.50 
  12   4   6   47.60    5.40 
  12   4   6   38.40   11.10 
 -12  -4   6   48.40    6.30 
 -12   4  -6   44.50    9.90 
 -12  -4   6   48.70    5.70 
  12   4   6   38.30   11.00 
  12  -5   6    4.90    3.40 
 -12   5   6    3.40    5.70 
 -12   5   6    7.30    2.90 
  12  -5   6    6.50    2.70 
  12  -5   6    5.50    3.10 
 -12   5  -6    7.50    6.90 
 -12  -5   6    3.50    3.10 
 -12  -5   6    5.40    3.30 
 -12  -5   6    4.30    2.60 
  12   5   6    7.10    7.60 
  12   5   6    4.90    2.90 
  12   5   6    8.20    3.20 
  12   5   6    9.00    7.80 
  12   5   6    2.70    2.60 
 -12  -6  -6  109.89   11.30 
  12  -6   6  114.79   10.40 
  12  -6   6  117.69   10.50 
 -12   6   6  107.39   14.50 
  12  -6   6  117.49   11.10 
  12  -6   6  110.89   10.90 
 -12  -6   6  109.09   10.80 
 -12  -6   6  105.39   10.60 
  12   6   6  111.39   10.70 
  12   6   6   92.79   16.10 
 -12   6  -6  130.79   11.20 
 -12   6  -6  140.19   17.20 
 -12  -7  -6   23.40    5.00 
  12  -7   6   33.70    4.80 
 -12   7   6   25.80    7.70 
  12  -7   6   30.40    5.00 
  12  -7   6   34.80    4.70 
 -12  -7   6   30.40    4.70 
  12   7   6   24.50    4.30 
 -12  -7   6   28.80    4.30 
 -12   7  -6   32.70    4.90 
  12  -8   6   50.69    5.70 
 -12  -8  -6   25.30    5.30 
 -12   8   6   41.50    8.10 
  12  -8   6   43.10    5.70 
 -12   8  -6   31.50    5.20 
  12   8   6   51.59    5.90 
 -12  -8   6   45.50    5.70 
 -12   8  -6   35.70    5.80 
 -12  -9  -6    2.90    2.60 
 -12   9  -6    3.30    2.50 
 -12  -9   6    2.20    2.10 
 -12  10  -6   53.09    5.30 
  12   0   7  182.38   23.50 
  12   0   7  194.28   14.90 
 -12   0  -7  176.58   17.60 
 -12   0  -7  194.48   18.30 
  12   0   7  133.19   19.90 
  12  -1   7  165.98   14.30 
  12  -1   7  186.38   22.70 
 -12  -1  -7  169.18   17.20 
  12  -1   7  177.88   14.20 
  12  -1   7  143.69   19.30 
  12   1   7  174.78   14.10 
 -12   1  -7  174.18   16.90 
 -12   1  -7  208.48   17.90 
  12   1   7  122.89   19.40 
 -12  -1   7  171.28   15.00 
  12   1   7  153.38   22.30 
  12  -2   7   36.40   12.70 
  12  -2   7   29.50    3.80 
  12  -2   7   27.60    4.10 
  12  -2   7   24.40    3.70 
  12  -2   7   28.20    5.90 
 -12   2   7   35.00    7.30 
 -12   2  -7   26.60    7.40 
  12   2   7   21.80    9.80 
  12   2   7   23.60   10.90 
  12   2   7   25.00    4.00 
 -12  -2   7   19.50    3.80 
  12   2   7   23.10    4.00 
 -12   3   7   98.39   12.60 
  12  -3   7  146.39   21.00 
  12  -3   7   92.19    9.30 
  12  -3   7  104.09    9.20 
  12  -3   7   98.49    9.50 
 -12   3   7   91.89    9.20 
  12   3   7   97.99    9.10 
 -12  -3   7  107.19    9.30 
 -12  -3   7   87.89    9.00 
  12   3   7   78.09   15.00 
  12   3   7  117.09    9.20 
  12   3   7   87.79   16.20 
 -12  -3   7   97.89    9.60 
  12  -4   7   -1.00    2.60 
 -12   4   7    0.00    2.70 
  12  -4   7    3.50    3.20 
 -12   4   7    0.70    5.50 
  12  -4   7    0.90    2.60 
 -12  -4   7   -1.10    2.40 
 -12   4  -7    6.70    6.70 
  12   4   7    3.50    2.70 
  12   4   7   -0.70    7.40 
 -12  -4   7   -3.20    3.00 
  12   4   7   -2.70    7.30 
  12   4   7    1.40    2.60 
 -12  -4   7   -1.30    2.90 
  12   4   7   -0.40    2.80 
  12  -5   7  194.78   16.50 
  12  -5   7  198.58   16.70 
 -12   5   7  191.78   20.20 
  12  -5   7  190.78   16.10 
  12   5   7  211.78   16.30 
 -12   5  -7  198.48   21.40 
  12   5   7  153.08   21.80 
 -12  -5   7  203.48   16.30 
  12   5   7  202.18   16.10 
 -12  -5   7  183.48   16.00 
 -12  -5   7  198.98   16.50 
  12   5   7  198.58   16.30 
  12   5   7  150.48   21.70 
  12  -6   7   51.09    6.30 
  12  -6   7   53.19    7.10 
 -12   6   7   46.40    9.40 
 -12  -6  -7   55.09    7.10 
  12  -6   7   56.09    6.30 
  12  -6   7   58.19    7.30 
 -12   6  -7   58.99    7.30 
  12   6   7   55.29   11.70 
 -12  -6   7   54.59    6.70 
 -12  -6   7   59.29    6.80 
  12   6   7   60.29    6.90 
 -12  -6   7   52.79    6.10 
  12   6   7   55.39    6.20 
  12  -7   7   24.80    4.10 
  12  -7   7   23.60    4.20 
  12  -7   7   21.50    3.70 
  12  -7   7   29.60    4.60 
 -12   7   7   12.50    6.60 
  12   7   7   23.40    4.10 
 -12  -7   7   25.30    4.00 
 -12   7  -7   41.80    4.70 
 -12  -7   7   24.80    4.10 
  12  -8   7    1.10    2.10 
  12  -8   7    3.20    2.50 
 -12  -8  -7    3.80    3.10 
  12  -8   7    1.50    2.50 
  12   8   7    2.00    2.50 
 -12   8  -7    2.80    2.70 
 -12   8  -7    4.20    3.30 
 -12  -8   7   -0.20    2.30 
 -12  -9  -7   27.10    3.90 
 -12   9  -7   29.80    3.70 
 -12  -9   7   24.90    3.40 
  12   0   8  174.98   15.20 
  12   0   8  197.08   24.60 
  12   0   8  147.59   20.60 
  12   0   8  200.98   15.40 
 -12   0   8  183.58   15.40 
  12   0   8  197.28   15.70 
  12  -1   8    6.40    2.50 
 -12  -1  -8    6.60    4.70 
  12  -1   8    6.90    2.70 
 -12   1   8    9.30    3.20 
  12  -1   8    9.40    3.20 
  12  -1   8    6.10    9.90 
  12   1   8    6.50    2.80 
  12   1   8    5.90    8.70 
 -12  -1   8    2.60    2.90 
 -12   1  -8   12.30    6.40 
  12   1   8    4.50    7.60 
  12   1   8    6.30    3.10 
 -12  -1   8    2.90    3.00 
  12  -2   8  237.48   27.00 
  12  -2   8  191.78   15.60 
  12  -2   8  200.08   16.40 
 -12   2   8  181.98   15.90 
 -12  -2  -8  197.08   19.50 
  12  -2   8  183.28   15.90 
  12  -2   8  190.18   16.10 
 -12  -2   8  170.28   16.00 
  12   2   8  185.68   16.00 
  12   2   8  209.88   16.00 
  12   2   8  162.98   23.30 
 -12  -2   8  198.88   16.30 
  12  -3   8   22.70    4.40 
  12  -3   8   19.20    3.60 
 -12   3   8   14.50    6.30 
  12  -3   8   22.90    4.00 
 -12   3   8   21.20    3.70 
  12   3   8   19.60    3.70 
  12   3   8   22.90   10.60 
 -12  -3   8   13.80    3.50 
 -12  -3   8   23.20    4.20 
  12   3   8   22.10    4.10 
 -12   3  -8   32.20    8.10 
  12   3   8    9.80    8.70 
  12   3   8   26.00    4.00 
  12  -4   8  225.08   18.60 
  12  -4   8  232.28   19.20 
  12  -4   8  214.58   18.80 
 -12   4   8  267.17   19.80 
 -12   4   8  223.58   22.50 
 -12   4  -8  219.18   23.00 
  12   4   8  233.78   18.80 
  12   4   8  176.68   23.80 
 -12  -4   8  229.18   18.90 
  12   4   8  247.98   18.80 
 -12  -4   8  224.18   18.60 
  12   4   8  238.98   18.80 
  12   4   8  172.58   24.70 
 -12  -4   8  235.58   18.70 
  12  -5   8   17.90    3.80 
  12  -5   8   23.10    3.80 
 -12   5   8   15.70    7.10 
  12  -5   8   20.90    4.30 
  12   5   8   20.60    9.10 
  12   5   8   23.70    4.20 
 -12  -5   8   20.50    4.10 
 -12  -5   8   18.40    3.50 
 -12  -5   8   19.10    3.90 
  12   5   8   15.70    3.50 
  12   5   8   20.40    3.90 
 -12   6   8   15.60    7.30 
 -12  -6  -8   38.20    5.10 
  12  -6   8   28.60    4.30 
  12  -6   8   21.30    4.10 
 -12  -6  -8   33.70    7.20 
  12  -6   8   22.10    3.60 
  12   6   8   23.40    3.70 
 -12  -6   8   17.30    3.70 
  12   6   8   23.10    3.80 
 -12  -6   8   19.10    3.40 
  12   6   8   24.60    8.50 
 -12  -6   8   18.20    3.70 
  12  -7   8   19.80    3.50 
  12  -7   8   18.60    3.00 
 -12   7   8    7.20    6.00 
  12  -7   8   14.90    3.40 
 -12  -7  -8   21.20    4.10 
  12  -7   8   17.00    2.80 
 -12  -7   8   18.20    2.70 
 -12   7  -8   17.40    3.30 
 -12  -7   8   14.20    3.10 
 -12  -7   8   16.80    3.30 
  12   7   8   14.70    3.20 
  12  -8   8   19.50    2.80 
 -12  -8  -8   21.50    3.70 
  12  -8   8   29.30    3.60 
  12  -8   8   30.40    3.90 
 -12  -8   8   23.90    3.10 
 -12  -8   8   26.40    3.30 
 -12   8  -8   21.30    3.90 
 -12   8  -8   21.10    3.20 
  12   0   9   62.79    6.20 
  12   0   9   65.09    7.00 
 -12   0  -9   67.29    9.70 
  12   0   9   52.19   13.30 
  12   0   9   67.39    6.60 
  12   0   9   45.20   10.80 
 -12   0  -9   60.59   10.50 
 -12   0   9   50.49    6.60 
 -12   1   9   65.69    7.10 
  12  -1   9   66.59    6.80 
  12  -1   9   67.99    6.70 
  12  -1   9   65.09    7.20 
 -12  -1  -9   41.80    9.40 
  12  -1   9   72.29   15.00 
 -12  -1   9   58.69    7.00 
 -12  -1   9   70.69    7.20 
  12   1   9   77.09    7.40 
  12   1   9   61.29   13.70 
  12   1   9   70.29    7.10 
  12   1   9   54.49   11.70 
  12  -2   9   12.20    3.40 
  12  -2   9   16.90    3.80 
  12  -2   9   17.30   10.70 
 -12   2   9   16.20    3.50 
 -12  -2  -9    8.80    5.60 
  12   2   9   20.20    3.70 
  12   2   9   20.60    3.80 
  12   2   9   20.90   10.20 
 -12   2  -9   19.30    7.10 
 -12  -2   9   14.50    3.50 
 -12  -2   9   20.20    3.70 
  12   2   9   12.20    8.30 
 -12   3   9   35.40    4.50 
 -12  -3  -9   21.60    6.80 
  12  -3   9   31.00    4.50 
 -12   3   9   20.70    6.90 
  12  -3   9   38.60    4.80 
  12  -3   9   35.80    5.00 
  12   3   9   46.60    5.10 
  12   3   9   13.80    8.50 
 -12  -3   9   31.60    4.40 
  12   3   9   38.30    4.90 
  12   3   9   33.40    4.60 
 -12   3  -9   27.10    7.90 
 -12  -3   9   32.60    4.60 
  12   3   9   26.80    9.90 
  12  -4   9   -2.60    2.70 
  12  -4   9   -0.80    2.90 
 -12   4   9   -4.90    5.70 
 -12  -4  -9   -0.40    5.40 
  12  -4   9    0.40    2.70 
  12   4   9   -3.00    7.30 
 -12  -4   9   -2.10    2.80 
 -12  -4   9   -0.60    2.60 
  12   4   9    0.60    2.90 
 -12  -4   9   -2.40    2.50 
  12   4   9    1.00    2.70 
  12  -5   9   32.60    4.30 
  12  -5   9   27.30    3.90 
 -12   5   9   21.20    7.50 
  12  -5   9   36.10    4.70 
 -12  -5  -9   18.10    6.60 
  12   5   9   39.30    5.10 
  12   5   9   24.20    3.90 
 -12  -5   9   29.20    4.10 
  12   5   9   22.20    8.70 
 -12  -5   9   33.40    4.50 
 -12  -5   9   22.90    3.70 
  12  -6   9    2.30    2.70 
 -12  -6  -9    1.60    3.10 
 -12  -6  -9    2.20    4.20 
  12  -6   9    0.80    2.20 
  12  -6   9    2.60    2.60 
 -12   6   9   -4.00    5.10 
 -12  -6   9    0.20    2.30 
  12   6   9    1.00    5.60 
 -12  -6   9    3.60    2.60 
 -12  -6   9    2.70    2.20 
  12   6   9    3.30    2.50 
  12   6   9    2.80    2.30 
  12  -7   9  116.69   10.30 
  12  -7   9  122.99   10.50 
 -12  -7  -9  144.09   11.20 
  12  -7   9  106.89   10.40 
 -12  -7   9  126.49   10.50 
 -12   7  -9  115.09   11.40 
 -12  -7   9  117.69   10.50 
 -12  -7   9  130.39   10.30 
  12   7   9  136.59   10.70 
  12   0  10  424.06   32.60 
  12   0  10  419.26   33.40 
 -12   0  10  391.46   32.40 
  12  -1  10   33.80    4.00 
 -12   1  10   32.20    4.30 
 -12  -1 -10   37.80    7.20 
  12  -1  10   27.30    4.30 
 -12  -1  10   26.40    4.10 
  12   1  10   35.10    4.50 
  12   1  10   25.90    8.60 
  12   1  10   24.10    4.10 
  12   1  10   47.80    7.60 
 -12   2  10   33.40    4.10 
  12  -2  10   22.20    3.70 
  12  -2  10   22.40    4.00 
 -12  -2  10   24.20    4.00 
  12   2  10   15.50    7.60 
  12   2  10   34.70    4.30 
  12   2  10   28.80    4.30 
 -12  -2  10   30.70    4.20 
  12  -3  10   14.80    3.20 
  12  -3  10   20.70    5.00 
  12  -3  10   20.20    3.70 
 -12  -3 -10    8.50    4.90 
  12   3  10   20.90    3.50 
 -12  -3  10   23.60    3.70 
 -12  -3  10   13.20    3.10 
  12   3  10   18.30    3.50 
  12   3  10   10.90    7.20 
 -12   4  10   74.89   12.50 
  12  -4  10   94.39    9.40 
  12  -4  10  101.69    9.50 
  12  -4  10  106.89    9.70 
 -12  -4 -10  120.79   12.90 
  12   4  10   77.19   14.20 
 -12  -4  10  106.79    9.50 
  12   4  10  118.49    9.80 
 -12  -4  10  110.29    9.70 
  12   4  10  124.39    9.70 
 -12  -5 -10    0.80    3.70 
 -12  -5 -10    1.20    2.80 
 -12   5  10  -13.30    7.60 
  12  -5  10    2.90    2.20 
  12  -5  10    0.50    2.30 
  12  -5  10   -1.20    1.90 
  12   5  10   -0.20    2.30 
 -12  -5  10    0.00    2.10 
  12   5  10   -0.60    5.30 
 -12  -5  10   -1.20    2.20 
 -12  -5  10   -0.90    2.00 
  12   5  10    1.40    2.30 
  12  -6  10    9.10    2.30 
 -12  -6 -10    4.80    2.70 
  12  -6  10    9.10    2.10 
  12  -6  10    9.60    2.20 
 -12  -6  10   11.60    2.30 
 -12   6 -10    2.50    2.90 
  12   6  10    8.40    2.20 
 -12  -6  10    5.40    2.20 
 -12  -6  10   12.40    2.30 
  12  -7  10    2.30    1.80 
  12  -7  10    0.70    1.50 
 -12   7 -10   -0.10    3.30 
 -12  -7  10    1.10    1.30 
 -12   0  11   11.70    2.80 
  12   0  11   10.80    2.80 
  12   0  11   15.00    3.00 
 -12   1  11   56.69    6.10 
  12  -1  11   57.19    5.60 
  12  -1  11   58.39    6.40 
  12   1  11   61.39    6.30 
  12   1  11   61.09    6.30 
 -12  -1  11   54.79    6.10 
  12  -2  11   11.80    2.40 
 -12  -2 -11   14.50    4.50 
  12  -2  11    9.90    2.80 
  12   2  11   13.50    6.20 
 -12  -2  11   10.20    2.70 
 -12  -2  11   14.20    2.90 
  12   2  11   16.40    3.20 
  12   2  11   10.20    2.70 
 -12  -3 -11   62.69   10.10 
  12  -3  11   56.09    5.90 
  12  -3  11   49.70    5.30 
  12   3  11   54.69    5.90 
  12   3  11   59.29    5.90 
  12   3  11   35.20   10.20 
 -12  -3  11   51.09    5.70 
 -12  -3  11   52.79    5.80 
  12  -4  11    2.80    2.00 
  12  -4  11    3.00    1.70 
  12  -4  11    3.00    1.80 
 -12  -4  11    2.00    1.90 
  12   4  11    1.90    2.10 
 -12  -4  11    1.10    2.00 
 -12   4 -11    3.20    2.60 
  12  -5  11   36.60    3.90 
  12  -5  11   39.20    4.10 
 -12  -5 -11   31.70    4.60 
  12  -5  11   32.00    3.80 
  12   5  11   43.00    4.20 
 -12   5 -11   31.00    4.50 
 -12  -5  11   38.30    4.00 
 -12  -5  11   35.60    4.00 
  12  -6  11    1.80    1.90 
 -12  -6  11    2.00    1.20 
 -12   0  12   71.49    6.60 
  12   0  12   77.69    6.90 
  12  -1  12    1.90    1.80 
  12   1  12    2.10    1.80 
 -12  -1  12    0.00    1.70 
  12  -2  12   31.40    3.30 
  12  -2  12   31.50    3.80 
  12   2  12   29.00    3.90 
 -12  -2  12   28.90    3.80 
  12  -3  12    3.60    1.80 
  12  -3  12    6.10    1.50 
 -12  -3  12    7.40    1.80 
  12   3  12    7.10    1.90 
 -12  -3  12    7.30    2.30 
  12  -4  12   46.00    4.60 
 -12  -4  12   53.49    4.70 
 -13   0   0   -0.10    2.80 
 -13   0   0   -0.60    2.80 
 -13   1   0  126.99   12.40 
 -13  -1   0  126.89   12.00 
 -13  -1   0  122.19   12.80 
 -13   2   0  324.77   27.90 
 -13  -2   0  334.97   28.90 
 -13   3   0   20.40    5.40 
 -13   3   0   30.60    6.20 
 -13   3   0   19.30    5.00 
 -13   4   0   -0.40    4.30 
 -13   4   0   -0.30    4.50 
 -13   5   0  223.08   19.90 
 -13   5   0  158.48   18.00 
  13   6   0   17.20    4.90 
 -13  -6   0   20.60    4.10 
 -13  -6   0   18.40    6.30 
 -13   6   0   23.60    8.30 
 -13   7   0  228.88   19.10 
 -13  -7   0  219.78   18.90 
 -13   7   0  227.48   24.00 
 -13  -8   0   61.39    7.50 
 -13   8   0   60.99    7.20 
 -13   8   0   56.29   12.10 
 -13  -9   0    9.00    3.50 
 -13   9   0    4.80    2.80 
 -13  10   0   17.80    2.90 
 -13 -10   0   14.50    3.40 
 -13   0   1    1.80    3.10 
 -13   0   1   -1.00    2.80 
 -13   0  -1    2.10    2.70 
 -13  -1  -1  335.17   29.40 
 -13   1   1  369.96   29.80 
 -13  -1  -1  341.97   30.20 
 -13  -1   1  372.86   30.70 
  13   1   1  343.37   27.60 
 -13   1  -1  357.36   29.60 
 -13  -1   1  378.06   29.40 
 -13   2   1  172.98   16.10 
 -13  -2  -1  158.78   15.30 
 -13  -2  -1  172.78   16.70 
 -13   2   1  138.49   19.00 
 -13   2  -1  182.18   15.90 
 -13   2  -1  181.68   15.80 
 -13   3   1   39.60    6.60 
 -13   3   1   46.20    7.60 
 -13   3  -1   37.50    7.10 
 -13   3  -1   37.70    6.90 
 -13   3  -1   37.30    6.60 
 -13   4   1   48.10    8.30 
 -13   4   1   59.49    8.60 
 -13   4  -1   43.60    8.20 
 -13   4  -1   48.10    8.40 
 -13   5   1   86.49   11.30 
 -13   6   1   75.49   12.60 
 -13  -6  -1   52.69    7.60 
 -13   6   1   60.29   10.20 
 -13   6  -1   60.39   11.60 
 -13  -6   1   72.29    7.60 
  13   6   1   72.29    7.10 
 -13  -7  -1   66.79    8.20 
 -13   7   1   62.39   11.90 
 -13   7   1   77.39    7.90 
 -13  -7   1   75.29    7.70 
 -13   7  -1   75.99   13.60 
 -13   7  -1   57.79    8.10 
 -13  -7   1   73.89    7.90 
 -13   8   1   15.80    3.50 
 -13   8   1   12.00   10.30 
 -13  -8  -1    3.20    3.50 
 -13   8  -1   -1.30    7.30 
 -13  -8   1   14.20    3.70 
 -13   8  -1    3.30    3.30 
 -13   9   1   94.89    8.80 
 -13  -9  -1   88.79    9.30 
 -13  -9   1   95.69    9.30 
 -13   9  -1   82.99    9.00 
 -13 -10  -1   12.50    3.20 
 -13  10   1   10.50    2.40 
 -13 -10   1    8.90    3.00 
 -13  10  -1    9.10    2.60 
  13   0   2    1.60    4.90 
 -13   0  -2   -0.80    2.80 
 -13   0   2    0.60    2.90 
 -13   0   2   -1.80    3.20 
 -13  -1  -2  281.17   24.90 
 -13   1   2  305.37   26.00 
 -13   1   2  300.37   25.20 
  13  -1   2  308.57   27.90 
 -13  -1   2  304.47   26.20 
 -13   1  -2  278.37   24.60 
 -13   1  -2  288.17   24.90 
  13   1   2  286.77   22.90 
 -13  -2  -2  256.37   24.00 
 -13  -2  -2  259.87   25.40 
 -13   2   2  312.67   25.20 
 -13   2   2  328.57   24.90 
 -13   2  -2  277.97   24.30 
 -13   2  -2  276.27   24.40 
  13   2   2  276.47   30.00 
 -13   2  -2  283.47   24.40 
 -13   3   2  132.89   13.70 
 -13   3   2  134.79   13.90 
 -13  -3  -2  110.69   13.00 
 -13   3  -2  151.88   14.10 
 -13   3  -2  151.38   14.40 
 -13   3  -2  142.29   14.00 
  13   3   2  130.19   15.80 
 -13   4   2    3.70    4.90 
 -13   4  -2   16.00    5.60 
 -13   4  -2   15.90    5.70 
 -13   5   2   51.39    9.80 
 -13   5   2   31.20    7.70 
 -13   5  -2   48.10    9.30 
 -13   6   2  349.17   25.40 
 -13   6   2  255.37   27.30 
  13  -6   2  303.17   24.90 
 -13   6   2  327.67   29.60 
  13  -6   2  315.27   25.20 
 -13  -6   2  325.17   25.30 
  13   6   2  306.87   25.00 
 -13   6  -2  284.87   29.40 
 -13  -7  -2   11.90    4.20 
 -13   7   2    8.50    3.20 
 -13   7   2    6.30    5.70 
 -13   7   2    1.50    6.80 
  13   7   2    8.20    3.30 
 -13   7  -2   10.60    7.90 
 -13   7  -2    7.40    3.40 
 -13  -7   2    5.00    3.20 
 -13  -8  -2  164.58   15.30 
 -13   8   2  180.08   14.90 
 -13   8  -2  164.38   15.30 
 -13  -8   2  176.48   15.00 
 -13  -8   2  176.88   15.00 
 -13  -9  -2    5.30    3.30 
 -13   9   2   17.50    3.10 
 -13  -9   2   17.00    3.60 
 -13   9  -2    3.90    3.00 
 -13 -10  -2    1.60    2.60 
 -13  10  -2    1.50    2.40 
 -13 -10   2    4.60    2.60 
  13   0   3   -0.30    1.40 
 -13   0  -3    1.20    2.90 
  13   0   3    0.30    5.40 
  13   0   3    0.80    5.20 
 -13   0  -3    0.30    2.80 
 -13   0  -3    0.30    2.70 
 -13   1   3  167.88   17.40 
  13  -1   3  215.08   21.30 
 -13  -1  -3  235.78   18.30 
 -13  -1  -3  185.08   17.70 
 -13   1   3  168.98   17.60 
  13  -1   3  156.98   19.30 
 -13  -1  -3  207.38   17.50 
  13   1   3  170.08   20.40 
  13   1   3  194.88   15.50 
  13   1   3  151.18   19.30 
 -13   1  -3  200.28   17.60 
 -13   1  -3  233.88   18.10 
 -13   1  -3  231.18   17.90 
 -13   2   3   18.20    5.30 
 -13   2   3   12.30    4.30 
  13  -2   3   31.60    9.70 
  13   2   3   23.80    2.80 
  13   2   3   16.70    6.90 
 -13  -3  -3   16.80    4.70 
 -13   3   3   39.30    6.90 
 -13  -3  -3   22.90    5.50 
 -13   3  -3   24.80    5.70 
 -13   3  -3   26.30    6.50 
  13   3   3   38.00    9.00 
 -13  -4  -3  217.48   19.00 
 -13   4   3  178.18   19.20 
  13   4   3  204.28   21.50 
  13  -5   3  299.47   22.80 
 -13   5   3  236.38   24.90 
 -13  -5   3  278.07   22.20 
  13  -6   3  651.83   50.99 
 -13   6   3  706.03   55.49 
  13  -6   3  636.74   51.09 
 -13  -6  -3  738.63   51.59 
 -13   6   3  647.44   50.89 
 -13   6   3  556.54   53.39 
 -13  -6   3  638.04   50.99 
  13   6   3  647.64   50.99 
 -13   6  -3  616.34   51.79 
 -13   6  -3  672.73   51.39 
  13  -7   3   24.90    4.40 
 -13  -7  -3   12.50    4.40 
 -13   7   3   14.30    6.40 
  13  -7   3   18.80    4.40 
 -13   7   3   22.50    3.90 
 -13   7   3   23.00    9.00 
 -13   7  -3   12.50    8.10 
 -13  -7   3   20.00    4.10 
  13   7   3   20.20    3.90 
 -13   7  -3   16.30    4.30 
 -13  -8  -3   52.59    8.40 
 -13   8   3   80.29    7.60 
 -13  -8   3   77.69    7.90 
 -13  -9  -3   66.49    7.40 
 -13   9  -3   66.29    7.60 
 -13 -10  -3   15.60    3.00 
 -13  10  -3   10.80    2.70 
 -13 -10   3   16.10    2.90 
  13   0   4    1.70    1.70 
 -13   0  -4   -0.80    3.40 
  13   0   4   -1.50    5.30 
 -13   0  -4    1.30    3.40 
  13   0   4   -0.60    6.70 
 -13   0  -4    0.40    3.10 
  13  -1   4   29.60    9.40 
  13  -1   4   23.80    7.80 
 -13   1   4   15.10    4.30 
 -13  -1  -4   20.50    5.30 
  13  -1   4   30.00    3.30 
 -13  -1  -4   26.70    5.60 
 -13   1   4   21.50    5.60 
 -13   1  -4   28.10    5.80 
 -13   1  -4   31.80    6.00 
  13   1   4   26.30    8.80 
 -13   1  -4   25.00    5.40 
  13   1   4   22.00    8.10 
  13   1   4   31.60    3.40 
  13  -2   4  120.79   17.40 
 -13   2   4   67.59   10.20 
  13  -2   4   97.99    7.80 
 -13  -2  -4   87.59   10.50 
  13   2   4   80.89    7.80 
  13   2   4   74.99   13.90 
  13   2   4   92.69   14.10 
 -13   2  -4  114.69   10.90 
 -13   3   4   31.40    7.00 
 -13  -3  -4   47.80    7.80 
  13   3   4   30.50    9.50 
  13   3   4   37.00    4.30 
 -13   4   4  116.69   13.90 
 -13  -4  -4   91.49   12.40 
  13   4   4  134.49   10.00 
  13   4   4  111.19   15.90 
 -13   4  -4  120.09   14.10 
 -13   5   4   84.29   12.30 
 -13  -5  -4   77.99   13.20 
  13  -5   4   99.09    9.50 
 -13   5  -4  106.39   14.10 
 -13  -5   4  105.79    9.60 
 -13  -5   4   95.89    9.20 
  13   5   4   97.99    9.00 
  13  -6   4  412.86   31.30 
 -13   6   4  340.17   34.00 
 -13  -6  -4  365.06   31.60 
 -13   6   4  429.06   31.30 
  13  -6   4  375.56   31.40 
 -13  -6   4  392.06   31.30 
 -13   6  -4  474.45   37.20 
 -13   6  -4  348.87   32.10 
 -13   6  -4  380.36   31.60 
  13   6   4  398.76   31.20 
 -13  -7  -4   26.60    5.20 
  13  -7   4   41.20    5.50 
 -13   7   4   26.60    7.50 
 -13   7   4   36.00    4.70 
  13  -7   4   39.70    5.30 
  13   7   4   24.60    4.40 
 -13   7  -4   37.20    5.60 
 -13   7  -4   33.80    9.70 
 -13  -7   4   25.70    4.50 
 -13   7  -4   35.30    6.10 
  13  -8   4  101.99   10.40 
 -13  -8  -4  113.89   10.80 
 -13   8   4  110.49    9.70 
 -13   8   4   81.09   12.60 
 -13   8  -4  106.09   10.50 
  13   8   4  100.79   10.00 
 -13  -8   4  104.59    9.90 
 -13  -9  -4   17.80    3.70 
 -13   9  -4   13.80    3.50 
 -13  -9   4   26.70    3.40 
 -13 -10  -4   34.50    4.40 
 -13  10  -4   36.50    4.50 
  13   0   5   -0.80    1.90 
 -13   0  -5    0.00    3.80 
  13   0   5    2.60    7.80 
  13   0   5    3.90    6.30 
 -13   0  -5   -2.00    3.20 
 -13   1   5  208.68   20.30 
  13  -1   5  218.38   23.10 
  13  -1   5  264.77   26.60 
 -13  -1  -5  202.88   20.40 
  13  -1   5  245.98   17.90 
 -13   1  -5  212.68   20.20 
  13   1   5  237.58   18.00 
  13   1   5  227.08   24.70 
  13   1   5  176.68   22.70 
 -13   1  -5  246.68   21.00 
 -13   2   5  168.98   17.70 
  13  -2   5  183.68   14.80 
  13  -2   5  218.18   24.60 
 -13  -2  -5  199.58   18.00 
 -13   2  -5  220.78   17.90 
  13   2   5  137.49   19.80 
  13   2   5  174.58   14.90 
  13   2   5  157.38   21.60 
 -13  -3  -5  160.18   15.60 
  13  -3   5  162.88   12.30 
 -13   3   5  138.09   15.50 
  13   3   5  126.19   17.90 
  13   3   5  159.48   12.70 
  13   3   5  133.49   18.90 
  13  -4   5  131.49   10.90 
  13  -4   5  126.99   10.20 
  13  -4   5  117.59   11.30 
 -13   4   5  104.69   14.00 
 -13  -4  -5  115.29   13.80 
 -13   4  -5  146.79   16.00 
  13   4   5  120.39   10.60 
 -13  -4   5  121.19   11.40 
  13   4   5  132.39   12.00 
 -13  -4   5  125.19   11.20 
  13   4   5   93.19   16.50 
 -13   5   5   45.60    5.00 
 -13   5   5   27.60    8.30 
  13  -5   5   41.00    5.10 
 -13  -5  -5   20.80    6.30 
  13  -5   5   40.90    4.70 
  13  -5   5   42.10    5.60 
 -13   5  -5   23.10    4.40 
 -13  -5   5   28.50    4.50 
 -13  -5   5   33.70    4.90 
 -13   5  -5   34.20    9.30 
  13   5   5   17.00    8.40 
  13   5   5   32.80    4.60 
  13  -6   5   25.80    4.80 
 -13   6   5   20.40    7.80 
 -13  -6  -5    9.30    4.20 
 -13   6   5   24.00    4.00 
  13  -6   5   19.40    3.80 
 -13   6  -5   11.80    4.10 
  13   6   5   20.90    3.90 
 -13   6  -5   16.30    8.30 
 -13  -6   5   17.70    3.90 
 -13  -6   5   18.60    3.90 
 -13  -7  -5   42.60    6.00 
  13  -7   5   40.60    5.20 
  13  -7   5   39.30    5.50 
 -13   7   5   19.40    7.00 
 -13   7   5   44.90    5.50 
  13   7   5   40.90    5.80 
 -13   7  -5   26.60    5.80 
 -13  -7   5   28.20    4.70 
 -13   7  -5   37.20    5.40 
  13  -8   5   17.00    3.60 
 -13  -8  -5   18.30    4.20 
 -13   8   5    1.80    4.80 
  13  -8   5    9.70    3.40 
  13   8   5    9.90    3.10 
 -13   8  -5   11.70    3.60 
 -13  -8   5   10.00    3.20 
 -13   8  -5   11.70    3.90 
 -13  -9  -5   54.19    6.40 
 -13   9  -5   55.39    6.20 
 -13 -10  -5    2.80    1.90 
 -13  10  -5    4.30    2.10 
  13   0   6    1.30    6.60 
 -13   0  -6    0.60    3.70 
  13   0   6   -3.50    8.20 
  13   0   6    0.60    2.40 
 -13   0  -6   -1.60    4.20 
 -13  -1  -6   31.70    7.40 
  13  -1   6   46.10   10.40 
  13  -1   6   50.59   12.70 
  13   1   6   44.50   11.50 
 -13   1  -6   35.50    7.50 
  13   1   6   55.59    5.00 
  13   1   6   56.99   13.50 
 -13   1  -6   31.70    6.70 
  13  -2   6  336.17   24.70 
 -13  -2  -6  279.57   27.40 
 -13   2   6  303.77   27.60 
  13  -2   6  285.87   25.70 
  13  -2   6  399.66   34.90 
 -13  -2   6  295.47   26.70 
 -13   2  -6  325.37   27.40 
  13   2   6  251.97   29.80 
 -13   2  -6  360.06   28.60 
  13   2   6  319.27   24.80 
  13   2   6  296.77   32.00 
  13  -3   6   35.60    4.70 
 -13   3   6   36.90    8.10 
  13  -3   6   44.10    5.30 
  13  -3   6   38.80    4.20 
 -13  -3  -6   25.20    6.90 
  13   3   6   35.80    4.50 
  13   3   6   34.20    4.90 
 -13  -3   6   31.90    4.70 
 -13   3  -6   45.00    9.50 
  13   3   6   21.40    9.70 
  13   3   6   29.70   10.90 
  13  -4   6   21.10    4.10 
 -13   4   6   20.40    3.60 
 -13   4   6   17.40    7.50 
  13  -4   6   14.50    3.20 
 -13  -4  -6   39.70    8.00 
  13  -4   6   15.40    3.80 
  13   4   6   23.90    3.90 
 -13  -4   6   16.90    3.40 
  13   4   6   18.30    3.30 
 -13  -4   6   13.70    3.60 
  13   4   6   14.20    3.40 
  13   4   6   12.40    8.90 
  13   4   6   12.60    9.10 
 -13  -4   6   18.30    4.00 
 -13   5   6   69.99   12.00 
 -13   5   6   93.29    8.60 
  13  -5   6   91.49    9.00 
  13  -5   6   74.09    8.90 
  13  -5   6   91.89    8.30 
  13   5   6   88.59    8.50 
 -13  -5   6   94.29    8.80 
  13   5   6   62.49   13.30 
  13   5   6   84.29    8.10 
  13   5   6   91.69    8.30 
 -13  -5   6   77.79    8.60 
 -13  -5   6   81.79    8.80 
  13  -6   6  129.59   11.00 
  13  -6   6  116.29   10.00 
  13  -6   6  112.79   10.00 
 -13   6   6  124.29   10.20 
  13  -6   6  115.19   10.70 
 -13   6   6   86.49   14.00 
 -13  -6  -6   85.69   10.70 
 -13  -6  -6   83.29   12.60 
 -13  -6   6  104.79   10.30 
 -13  -6   6  122.49   10.40 
  13   6   6   96.19   15.80 
 -13   6  -6   98.29   15.80 
 -13   6  -6   78.49   10.20 
  13   6   6  129.89   10.50 
  13  -7   6   52.69    7.30 
  13  -7   6   59.99    6.70 
 -13  -7  -6   71.19    8.10 
  13   7   6   63.19    7.00 
 -13   7  -6   47.30    7.30 
 -13  -7   6   59.29    6.60 
 -13  -7   6   56.59    6.90 
 -13   7  -6   63.29    7.40 
 -13  -8  -6   30.90    4.70 
 -13   8   6   17.00    6.30 
  13  -8   6   33.10    4.10 
  13  -8   6   30.30    4.00 
 -13   8  -6   25.20    4.20 
 -13  -8   6   19.70    3.70 
  13   8   6   27.10    3.90 
 -13   8  -6   23.90    4.60 
 -13  -9  -6    3.70    2.30 
 -13   9  -6    5.10    2.30 
 -13  -9   6    1.10    1.80 
 -13   0  -7   -1.30    3.90 
  13   0   7   -4.80    8.20 
 -13   0  -7   -0.90    4.60 
  13   0   7   -1.60    2.60 
  13   0   7    3.20    7.20 
 -13   0   7   -3.20    2.80 
  13   0   7    1.70    2.60 
  13   0   7    3.70    2.40 
  13  -1   7  125.69   11.90 
 -13  -1  -7  145.99   15.40 
  13  -1   7  126.59   17.70 
  13  -1   7  152.18   11.90 
  13  -1   7  166.08   22.30 
  13  -1   7  144.69   12.30 
  13   1   7  103.19   18.00 
  13   1   7  132.49   20.50 
  13   1   7  129.79   12.00 
 -13  -1   7  138.39   12.40 
  13   1   7  141.29   11.80 
  13   1   7  134.29   11.60 
 -13   1  -7  148.79   14.70 
 -13   2   7   35.20    4.60 
  13  -2   7   33.10    4.70 
 -13  -2  -7   29.90    7.70 
 -13   2   7   27.90    7.10 
  13  -2   7   49.70   14.50 
  13  -2   7   42.90    4.60 
  13  -2   7   40.20    5.70 
  13  -2   7   37.80    5.00 
 -13  -2   7   42.80    5.40 
  13   2   7   28.60   10.60 
 -13   2  -7   44.90    9.10 
  13   2   7   35.50    5.20 
 -13  -2   7   32.70    4.70 
  13   2   7   35.40   11.40 
  13   2   7   37.10    4.90 
 -13   3   7   16.80    3.60 
  13  -3   7   21.70    4.00 
  13  -3   7   27.60    4.40 
 -13   3   7   15.80    6.80 
  13  -3   7   19.00    3.60 
 -13  -3  -7   35.50    8.00 
  13  -3   7   17.50    3.10 
 -13  -3   7    8.90    3.50 
  13   3   7   13.80    3.50 
  13   3   7   10.20    9.40 
 -13  -3   7   18.50    3.60 
 -13  -3   7   15.80    3.40 
  13   3   7   19.10    9.90 
  13   3   7   13.50    3.30 
  13  -4   7   31.00    4.80 
 -13  -4  -7   30.40    7.60 
 -13   4   7   37.80    4.70 
  13  -4   7   33.60    4.50 
  13  -4   7   24.00    4.30 
 -13   4   7   27.20    8.40 
  13   4   7   28.70    4.30 
  13   4   7   17.20    9.30 
 -13  -4   7   29.70    4.50 
  13   4   7   35.00    4.50 
 -13  -4   7   20.10    4.40 
  13   4   7   24.40   10.00 
 -13  -4   7   25.50    4.00 
 -13   4  -7   50.79   10.30 
  13   4   7   37.00    4.60 
  13  -5   7  192.28   16.70 
 -13   5   7  230.28   16.70 
 -13   5   7  179.48   20.30 
  13  -5   7  189.38   16.30 
 -13  -5  -7  190.38   19.90 
  13  -5   7  194.68   16.70 
  13   5   7  156.38   21.60 
  13   5   7  189.38   16.20 
 -13  -5   7  203.58   16.50 
 -13   5  -7  244.58   22.40 
  13   5   7  196.08   16.40 
  13   5   7  198.18   16.50 
 -13  -5   7  208.58   16.30 
  13   5   7  152.08   21.80 
 -13  -5   7  193.28   16.80 
  13  -6   7   72.19    7.20 
 -13  -6  -7   66.79    8.20 
 -13  -6  -7   64.59   10.60 
 -13   6   7   54.29   10.60 
  13  -6   7   71.79    7.80 
  13  -6   7   69.69    7.90 
 -13  -6   7   62.49    7.20 
 -13  -6   7   59.99    7.40 
  13   6   7   78.49    7.50 
 -13  -6   7   74.09    6.90 
  13   6   7   50.49   11.40 
  13  -7   7   19.20    3.50 
  13  -7   7   15.10    3.60 
  13  -7   7   18.50    3.10 
 -13  -7  -7   19.20    4.20 
 -13   7   7    4.50    6.00 
 -13  -7   7   12.50    3.20 
 -13  -7   7   12.00    3.00 
 -13   7  -7   16.90    3.40 
 -13   7  -7   14.80    4.60 
  13   7   7   18.00    3.40 
 -13  -8  -7    5.10    2.80 
  13  -8   7    3.60    2.30 
 -13   8  -7    3.50    3.20 
  13   8   7   -0.60    2.00 
 -13  -8   7    2.90    2.20 
 -13   8  -7    3.80    2.30 
 -13  -9  -7   22.40    3.10 
 -13   9  -7   23.60    3.00 
  13   0   8   -0.30    7.00 
 -13   0   8    0.20    2.70 
  13   0   8    2.00    2.60 
 -13   0  -8   -1.70    4.40 
  13   0   8    1.60    8.40 
  13   0   8    0.70    2.30 
  13   0   8   -0.70    2.60 
 -13   0  -8   -1.90    4.00 
  13  -1   8   24.00    4.00 
 -13  -1  -8   38.10    7.80 
  13  -1   8   21.30    4.00 
  13  -1   8   18.20   10.40 
 -13  -1  -8   39.70    7.90 
  13  -1   8   21.50    3.70 
 -13   1   8   20.20    3.90 
  13   1   8   21.30   10.50 
  13   1   8   20.90    3.30 
  13   1   8   21.70    3.70 
  13   1   8   21.00    3.80 
 -13   1  -8   39.60    7.80 
  13   1   8   13.50    9.20 
 -13  -1   8   25.90    4.40 
 -13  -1   8   21.90    4.10 
  13  -2   8   47.40    5.50 
 -13   2   8   54.99    6.10 
  13  -2   8   50.59    6.50 
  13  -2   8   44.70    5.90 
  13  -2   8   59.19   14.90 
  13  -2   8   46.40    6.10 
 -13  -2   8   45.20    6.10 
  13   2   8   52.09    5.80 
  13   2   8   36.50   11.40 
  13   2   8   48.30   13.20 
  13   2   8   49.90    6.00 
 -13  -2   8   48.70    6.40 
  13  -3   8   21.30    3.90 
 -13   3   8   23.40    7.50 
  13  -3   8   24.90    4.30 
 -13  -3  -8   44.60    8.70 
 -13   3   8   30.00    4.20 
  13  -3   8   29.10    4.70 
  13   3   8   29.30    4.30 
  13   3   8   29.10   10.10 
  13   3   8   33.60    4.50 
  13   3   8   20.90    9.70 
  13   3   8   22.70    3.90 
 -13  -3   8   28.30    4.20 
 -13  -3   8   21.50    4.20 
  13  -4   8   23.10    4.10 
 -13   4   8   27.60    8.40 
  13  -4   8   30.20    4.70 
 -13   4   8   41.20    4.70 
  13  -4   8   27.60    4.50 
 -13  -4  -8   13.00    6.30 
 -13  -4   8   31.30    4.70 
  13   4   8   27.20    9.90 
  13   4   8   34.20    4.50 
 -13  -4   8   32.10    4.30 
  13   4   8   15.00    8.90 
 -13   4  -8   30.10    8.80 
  13   4   8   35.30    4.60 
 -13  -4   8   28.20    4.30 
  13   4   8   42.80    4.70 
 -13  -5  -8   43.00    8.90 
  13  -5   8   50.09    6.20 
 -13   5   8   40.70    9.50 
  13  -5   8   49.20    6.80 
  13  -5   8   60.19    7.10 
  13   5   8   64.49    6.60 
 -13  -5   8   62.49    6.40 
 -13  -5   8   61.89    6.30 
 -13  -5   8   50.79    6.60 
  13   5   8   39.60   10.50 
  13   5   8   59.79    6.10 
 -13  -6  -8   77.99   10.80 
 -13  -6  -8   74.89    8.40 
  13  -6   8   77.79    7.80 
  13  -6   8   61.19    7.50 
  13  -6   8   66.09    7.10 
 -13  -6   8   71.19    7.50 
  13   6   8   72.99    7.00 
 -13  -6   8   70.69    7.40 
  13   6   8   78.59    7.50 
 -13  -6   8   83.59    7.10 
  13   6   8   44.00   10.50 
  13  -7   8    3.70    2.00 
  13  -7   8    0.20    2.30 
  13  -7   8   -0.20    2.30 
 -13  -7  -8    1.40    3.00 
 -13  -7   8    0.10    2.20 
 -13  -7   8    1.10    2.10 
  13   7   8    0.90    2.20 
 -13   7  -8   -1.20    3.10 
  13  -8   8   10.50    2.10 
 -13  -8  -8    9.40    2.50 
  13  -8   8    7.90    2.00 
 -13   8  -8    8.20    2.70 
 -13   8  -8   10.00    2.10 
 -13  -8   8    6.80    1.90 
  13   0   9   -1.00    2.60 
  13   0   9    1.50    6.70 
  13   0   9   -1.40    2.70 
  13   0   9    1.70    8.80 
 -13   0  -9   -2.70    4.90 
 -13   0   9    0.60    2.80 
  13   0   9    1.00    2.20 
 -13   0  -9   -0.30    4.00 
 -13  -1  -9   77.89   10.90 
 -13  -1  -9   94.49   11.90 
 -13   1   9   76.99    7.90 
  13  -1   9   71.29    7.60 
  13  -1   9   79.29    8.00 
  13  -1   9   91.19   16.90 
  13  -1   9   64.99    7.30 
 -13   1  -9  105.49   12.50 
  13   1   9   74.59    7.80 
 -13  -1   9   73.39    7.90 
  13   1   9   73.59    7.90 
 -13  -1   9   66.19    7.80 
  13   1   9   70.99   15.20 
  13   1   9   65.79   13.10 
  13  -2   9  123.89   11.40 
  13  -2   9  110.89   10.90 
 -13   2   9  138.19   11.20 
  13  -2   9  161.48   21.50 
 -13  -2   9  130.99   11.30 
  13   2   9  129.29   10.90 
 -13  -2   9  122.99   11.10 
  13   2   9  123.79   18.90 
  13   2   9  126.79   11.10 
 -13   2  -9   99.79   14.60 
  13   2   9   92.79   16.40 
  13  -3   9   28.90    4.40 
  13  -3   9   38.10    5.00 
  13  -3   9   23.40    4.20 
 -13   3   9   24.80    7.50 
 -13  -3  -9   50.19    8.60 
 -13   3   9   43.20    4.80 
  13   3   9   20.30    9.10 
  13   3   9   28.70    4.40 
 -13  -3   9   29.90    4.60 
  13   3   9   42.30    4.80 
  13   3   9   34.70    4.50 
 -13  -3   9   22.80    4.00 
  13  -4   9   43.10    4.90 
  13  -4   9   34.50    4.70 
 -13  -4  -9   32.10    7.30 
 -13   4   9   26.90    7.90 
  13  -4   9   35.70    4.60 
 -13  -4   9   36.20    4.40 
  13   4   9   36.20    4.40 
 -13  -4   9   24.80    4.40 
  13   4   9   27.40    9.40 
 -13  -4   9   42.40    5.30 
  13   4   9   39.20    5.10 
 -13   5   9   25.80    7.70 
  13  -5   9   32.20    4.40 
 -13  -5  -9   28.10    6.60 
  13  -5   9   36.10    4.60 
  13  -5   9   43.80    5.50 
  13   5   9   46.80    5.00 
 -13  -5   9   32.30    4.50 
  13   5   9   23.80    8.30 
  13   5   9   46.80    5.50 
 -13  -5   9   47.90    5.20 
 -13  -5   9   45.10    5.00 
  13  -6   9    4.40    2.20 
 -13  -6  -9   13.80    3.30 
  13  -6   9    6.50    2.50 
  13  -6   9    2.90    2.40 
 -13  -6   9    4.60    2.30 
 -13   6  -9    8.60    3.80 
 -13  -6   9    5.20    2.20 
 -13  -6   9    3.30    2.50 
  13   6   9    5.50    2.40 
  13  -7   9    4.40    1.80 
 -13  -7  -9    8.80    2.60 
  13  -7   9    3.10    1.90 
  13  -7   9    5.80    1.70 
 -13  -7   9    3.90    1.80 
 -13  -7   9    5.90    1.60 
  13   7   9    3.80    1.90 
 -13   7  -9    5.80    2.80 
 -13  -7   9    4.20    1.70 
  13   0  10    4.20    2.80 
  13   0  10    1.20    2.00 
 -13   0  10    0.00    2.50 
  13  -1  10   49.80    5.40 
 -13   1  10   44.20    5.70 
 -13  -1 -10   34.90    7.00 
  13  -1  10   45.40    5.80 
  13   1  10   29.60    8.60 
  13   1  10   49.99    5.30 
 -13  -1  10   45.70    5.60 
  13   1  10   53.49    5.90 
  13  -2  10   47.50    5.60 
 -13   2  10   53.99    5.80 
  13  -2  10   45.80    5.90 
  13   2  10   40.40    9.70 
 -13  -2  10   46.00    5.80 
 -13  -2  10   47.90    5.90 
  13   2  10   52.09    5.90 
  13   2  10   54.29    6.10 
  13  -3  10    4.70    2.80 
 -13  -3 -10    1.80    4.00 
  13  -3  10    4.90    2.50 
 -13  -3  10    7.30    2.80 
  13   3  10    4.40    6.20 
 -13  -3  10    7.80    2.70 
  13   3  10    9.70    2.80 
  13   3  10    5.70    2.80 
  13  -4  10   12.20    2.80 
  13  -4  10   14.20    2.80 
  13  -4  10   11.80    2.90 
 -13   4  10    3.80    5.50 
 -13  -4 -10   20.40    5.50 
  13   4  10   12.10    2.80 
  13   4  10   14.40    6.80 
 -13   4 -10   27.40    4.40 
 -13  -4  10   15.80    3.10 
 -13  -4  10   16.10    2.90 
  13   4  10   15.30    3.00 
  13  -5  10   83.19    8.00 
 -13  -5 -10   99.09    8.90 
  13  -5  10   80.69    8.10 
  13  -5  10   88.59    8.40 
 -13  -5  10   86.19    8.30 
 -13   5 -10   94.59    9.40 
  13   5  10  102.99    8.40 
 -13  -5  10  100.69    8.30 
 -13  -5  10   97.29    8.10 
  13  -6  10   27.40    3.40 
  13  -6  10   25.60    3.70 
  13  -6  10   24.70    3.50 
 -13  -6 -10   42.10    4.30 
 -13  -6  10   22.80    3.50 
 -13   6 -10   31.50    4.20 
 -13  -6  10   31.00    3.40 
 -13  -6  10   28.00    3.40 
  13   6  10   30.80    3.60 
  13   0  11   -0.10    2.20 
 -13   0  11   -1.80    2.00 
  13   0  11    0.20    2.10 
  13  -1  11   79.39    7.60 
 -13   1  11   79.89    7.60 
  13  -1  11   83.09    7.20 
  13   1  11   87.09    7.60 
  13   1  11   79.59    7.60 
 -13  -1  11   79.69    7.50 
  13  -2  11    4.90    2.30 
  13  -2  11    5.00    1.90 
  13   2  11    4.30    2.50 
  13   2  11    4.90    2.20 
 -13  -2  11    3.10    2.30 
 -13  -2  11    5.20    2.20 
  13  -3  11    0.80    2.00 
  13  -3  11    1.40    1.70 
 -13  -3  11   -0.30    2.10 
  13   3  11    2.10    2.00 
 -13  -3  11    1.90    2.00 
  13  -4  11   32.20    4.10 
  13  -4  11   27.40    3.50 
 -13  -4  11   34.10    4.00 
  13   4  11   32.60    4.10 
 -13  -4  11   30.50    4.00 
 -13   4 -11   42.30    5.20 
  13  -5  11   65.69    5.90 
  13  -5  11   69.59    6.20 
 -13  -5 -11   65.79    6.40 
  13   5  11   72.59    6.20 
 -13  -5  11   68.59    6.20 
 -13  -5  11   70.29    6.00 
  13   0  12   -1.10    1.60 
 -13   0  12    1.20    1.60 
  13  -1  12   43.80    4.60 
  13   1  12   45.40    4.60 
 -13  -1  12   42.00    4.50 
  13  -2  12   11.60    1.60 
  13  -2  12    8.10    2.00 
 -13  -2  12   12.00    2.00 
  13   2  12    9.50    2.00 
  13  -3  12   45.60    4.30 
 -13  -3  12   44.50    4.20 
  13   3  12   40.90    4.30 
 -13  -4  12    8.10    1.90 
 -14   0   0  160.18   15.00 
 -14  -1   0  386.06   32.10 
 -14   1   0  402.86   32.50 
 -14   1   0  368.06   32.40 
 -14  -1   0  411.26   33.40 
 -14  -2   0   53.99   10.40 
 -14   2   0   61.19    8.10 
 -14   2   0   64.59    8.20 
 -14   3   0  139.39   14.10 
 -14   3   0  136.49   14.40 
 -14   4   0    4.90    4.50 
 -14   4   0    5.10    4.60 
 -14   5   0   -1.20    4.70 
 -14   5   0    0.50    5.30 
 -14   6   0   64.69   11.50 
 -14  -6   0   55.69    7.20 
 -14   6   0   56.39    7.00 
 -14   7   0   33.40    5.10 
 -14   7   0   31.10    9.00 
 -14  -7   0   29.50    4.90 
 -14  -8   0  122.99   11.40 
 -14   8   0  124.49   11.50 
 -14  -9   0   39.60    5.00 
 -14   9   0   27.80    4.30 
 -14  10   0    1.80    1.90 
 -14 -10   0    4.90    2.50 
 -14   0  -1 1476.75  115.79 
 -14   0  -1 1282.17  115.49 
 -14   0   1 1565.04  116.79 
 -14   0   1 1632.84  115.89 
 -14  -1  -1  396.86   29.60 
 -14   1   1  333.17   29.40 
 -14   1   1  319.47   29.40 
 -14  -1  -1  354.56   29.30 
 -14   1  -1  369.86   29.50 
  14   1   1  299.27   27.20 
 -14   1  -1  398.86   29.60 
 -14  -2  -1   22.80    4.70 
 -14   2   1   12.20    5.20 
 -14  -2  -1   20.30    4.80 
 -14   2   1   17.00    5.20 
  14   2   1    9.20    5.90 
 -14   2  -1   28.70    5.80 
 -14   2  -1   29.50    5.50 
 -14   2  -1   19.40    4.70 
 -14   3   1   82.49   11.50 
 -14   3  -1  106.99   11.90 
 -14   3  -1  113.79   11.80 
 -14   4   1  116.59   14.30 
 -14   4  -1  134.69   14.50 
 -14   4  -1  148.79   15.00 
 -14   5   1   62.19   10.40 
 -14   5   1   76.19   11.20 
 -14   5  -1   60.39   10.10 
 -14   5  -1   50.29    9.70 
 -14  -5   1   71.19    7.90 
 -14  -6  -1   22.90    4.80 
 -14   6   1   43.30    5.50 
 -14   6   1   41.40    8.70 
 -14   6   1   63.59   11.00 
  14   6   1   38.00    5.00 
 -14   6  -1   22.80    4.70 
 -14   6  -1   27.80    8.80 
 -14  -6   1   44.00    5.40 
 -14   7   1  315.17   26.40 
 -14  -7  -1  334.47   26.70 
 -14  -7   1  307.17   26.40 
 -14   7  -1  352.36   31.80 
 -14   7  -1  330.37   26.80 
 -14  -8  -1   31.60    4.70 
 -14  -8   1   21.10    4.30 
 -14   8  -1   33.20    4.80 
 -14   9   1   10.30    2.90 
 -14  -9  -1   17.20    3.60 
 -14   9  -1   10.40    3.20 
 -14  -9   1   11.40    3.40 
 -14 -10  -1   29.00    4.00 
 -14  10   1   23.40    3.30 
 -14  10  -1   32.10    3.70 
 -14 -10   1   36.30    4.50 
 -14   0   2  587.54   44.70 
 -14   0   2  577.44   44.90 
  14   0   2  550.74   42.60 
 -14   0  -2  564.24   44.80 
 -14   0  -2  481.95   44.40 
 -14  -1  -2   19.00    4.40 
 -14   1   2    6.80    4.00 
 -14   1   2   11.80    5.00 
 -14  -1  -2   25.40    4.90 
  14  -1   2   12.20    7.00 
 -14   1  -2   19.80    4.60 
  14   1   2    8.50    6.00 
  14   1   2   10.30    2.10 
 -14   1  -2   20.80    4.60 
 -14   2   2   24.50    5.80 
 -14  -2  -2   30.30    5.70 
 -14  -2  -2   21.20    5.10 
 -14   2   2   24.00    5.90 
  14   2   2   24.70    7.60 
  14   2   2   29.60    3.20 
 -14   2  -2   25.20    5.20 
 -14   2  -2   33.10    6.10 
 -14   2  -2   25.90    5.80 
 -14  -3  -2  136.59   13.70 
 -14   3   2  110.89   14.20 
 -14   3  -2  161.38   14.60 
 -14   3  -2  168.18   14.80 
  14   3   2   99.09   15.50 
 -14   4  -2  101.69   12.80 
 -14   4  -2  101.09   12.40 
 -14  -5  -2    3.70    3.10 
  14  -5   2   -0.20    3.00 
 -14   5   2   -6.00    4.80 
 -14  -5   2   -1.70    3.10 
 -14   5  -2    6.50    6.40 
 -14   5  -2    2.50    3.50 
 -14  -6  -2  135.09   11.00 
 -14   6   2   99.79   10.10 
  14  -6   2   98.89   10.10 
 -14   6   2  104.69   15.00 
 -14  -6   2   95.49   10.40 
 -14   6  -2  135.39   11.40 
  14   6   2   94.69    9.90 
 -14   7   2  246.88   19.20 
 -14  -7  -2  226.78   19.50 
 -14   7   2  236.38   24.10 
 -14  -7   2  221.68   19.20 
 -14   7  -2  239.18   24.50 
 -14   7  -2  209.58   19.50 
  14   7   2  222.18   19.10 
 -14   8   2   91.79    8.60 
 -14  -8   2   82.49    8.80 
 -14   9   2    1.30    2.30 
 -14  -9  -2    2.30    2.90 
 -14  -9   2    3.80    2.70 
 -14   9  -2    2.00    2.70 
 -14 -10  -2   54.79    5.70 
 -14  10  -2   50.69    5.70 
  14   0   3   37.40    9.50 
  14   0   3   45.70    4.40 
 -14   0   3   43.80    7.30 
  14   0   3   45.80   10.20 
 -14  -1  -3  103.29   11.90 
 -14   1   3   81.89   10.60 
  14  -1   3  103.49    8.20 
  14  -1   3  120.39   15.00 
 -14  -1  -3   90.89   10.70 
 -14   1   3   90.29   11.40 
  14   1   3  102.49    8.40 
  14   1   3   84.09   13.40 
 -14   1  -3  110.09   10.80 
 -14   1  -3   91.59   10.50 
 -14  -2  -3  121.79   12.80 
 -14   2   3  101.39   13.10 
  14   2   3   85.69   15.50 
 -14   2  -3  132.59   12.70 
  14   2   3  123.69   10.10 
 -14   2  -3  145.09   13.10 
 -14  -3  -3   34.50    7.00 
  14   3   3   62.49   11.20 
 -14   3  -3   48.70    8.30 
 -14   3  -3   44.10    7.70 
 -14   4   3   61.09   10.80 
 -14  -4  -3   73.69   10.20 
  14   4   3   72.29   13.30 
 -14   4  -3   98.69   14.10 
 -14   4  -3   99.59   12.30 
  14  -5   3   23.00    4.60 
 -14  -5  -3   25.80    4.60 
 -14   5   3   13.50    7.00 
  14   5   3   21.30    3.70 
 -14   5  -3   27.60    5.50 
 -14   5  -3   31.40    8.00 
 -14  -5   3   12.90    3.80 
  14  -6   3   77.59    8.60 
 -14   6   3   80.09    8.20 
  14  -6   3   88.69    9.00 
 -14  -6   3   74.29    8.60 
  14   6   3   84.89    8.30 
 -14  -7  -3  232.08   20.20 
 -14   7   3  232.88   27.70 
  14  -7   3  262.97   20.00 
 -14   7   3  261.27   19.80 
 -14   7  -3  214.78   20.20 
 -14   7  -3  253.37   25.20 
 -14  -7   3  239.38   19.80 
 -14   7  -3  205.48   20.40 
  14   7   3  240.18   19.80 
 -14  -8  -3   30.40    4.60 
 -14   8   3   26.00    4.00 
 -14   8  -3   21.80    4.30 
 -14  -8   3   18.70    4.00 
 -14   9   3   18.10    3.00 
 -14  -9  -3   20.60    3.70 
 -14   9  -3   14.70    3.40 
 -14 -10  -3   26.90    4.00 
 -14  10  -3   30.70    3.80 
  14   0   4  117.39   15.80 
  14   0   4   83.49   14.60 
  14   0   4  101.59    8.70 
 -14  -1  -4   49.60    8.40 
 -14  -1  -4   52.39    8.30 
 -14   1   4   80.39    9.20 
  14  -1   4   77.99   12.20 
  14   1   4   94.29   14.40 
 -14   1  -4   58.69    8.50 
 -14   1  -4   58.99    8.40 
  14   1   4   59.99   11.70 
  14  -2   4   58.09   12.90 
 -14  -2  -4   36.40    7.70 
 -14   2   4   41.30    7.80 
  14  -2   4   47.70    4.60 
  14   2   4   50.09    5.00 
 -14   2  -4   47.30    7.50 
 -14   2  -4   46.60    8.00 
  14   2   4   38.60   10.70 
  14  -3   4  168.48   12.60 
 -14   3   4  122.89   15.90 
 -14  -3  -4  128.29   15.10 
  14   3   4  156.78   12.70 
 -14   3  -4  181.18   16.80 
 -14   3  -4  172.18   15.90 
  14   3   4  128.59   18.70 
 -14  -4  -4   24.60    6.40 
 -14   4   4    2.00    6.20 
  14  -4   4   17.20    3.30 
  14  -4   4   13.60    3.70 
 -14  -4   4    9.80    3.70 
 -14  -4   4    5.00    3.10 
 -14   4  -4   23.10    4.90 
  14   4   4    5.50    7.60 
  14  -5   4  107.39   10.50 
 -14   5   4   72.49   13.20 
  14  -5   4  104.49    9.80 
 -14   5   4  117.49   10.00 
 -14  -5  -4  116.39   10.60 
  14   5   4  104.79    9.80 
 -14   5  -4  121.09   10.40 
 -14  -5   4   91.99   10.10 
 -14  -5   4  105.19   10.30 
  14   5   4   97.99   18.00 
 -14   5  -4  115.69   11.80 
 -14   6   4    6.90    3.20 
  14  -6   4    2.30    3.50 
 -14  -6  -4   15.70    4.10 
 -14   6   4   -3.60    5.50 
  14  -6   4    4.40    3.10 
 -14   6  -4   19.20    7.80 
 -14   6  -4   12.20    3.60 
  14   6   4    4.80    2.90 
 -14  -6   4   -3.10    3.20 
 -14   6  -4   12.80    4.60 
 -14   7   4    8.40    3.10 
 -14  -7  -4   15.30    4.10 
 -14   7   4   -3.50    5.10 
  14  -7   4    6.80    3.70 
  14  -7   4    2.50    3.40 
  14   7   4    3.30    2.90 
 -14   7  -4   21.00    4.70 
 -14  -7   4    3.70    3.20 
 -14   7  -4   13.70    3.70 
 -14   8   4   22.40    3.50 
 -14   8   4   11.70    5.80 
 -14  -8   4   18.70    3.70 
 -14  -9  -4    2.40    2.60 
 -14  -9   4    0.80    2.10 
 -14   9  -4    1.00    2.50 
 -14 -10  -4   -0.20    1.60 
 -14  10  -4   -0.20    1.70 
  14   0   5   82.29   14.20 
  14   0   5   83.89    6.90 
 -14   0  -5   56.99    9.40 
  14   0   5   89.19   15.70 
 -14   0  -5   59.09    9.60 
 -14  -1  -5  101.99   13.00 
 -14   1   5  116.99   13.50 
  14  -1   5  155.78   20.30 
  14  -1   5  138.19   16.80 
  14  -1   5  142.09   10.50 
 -14  -1  -5  107.99   13.10 
 -14   1  -5  129.29   13.80 
  14   1   5  130.39   18.90 
 -14   1  -5  108.89   12.80 
  14   1   5  109.49   16.60 
  14   1   5  135.39   10.60 
  14  -2   5  150.88   20.70 
  14  -2   5  129.19    9.70 
 -14  -2  -5   95.59   12.50 
 -14   2   5   98.89   13.10 
  14   2   5  113.39   17.80 
 -14   2  -5  114.99   13.10 
  14   2   5  113.69    9.70 
  14   2   5  101.49   16.90 
 -14   2  -5  106.19   12.10 
  14  -3   5   87.19    8.70 
  14  -3   5   99.89    8.60 
 -14   3   5   66.69   11.90 
  14  -3   5  102.79    8.00 
 -14   3  -5   69.19   12.20 
  14   3   5   96.99   17.90 
 -14  -3   5   90.79    9.20 
  14   3   5  100.39    8.30 
 -14  -3   5   94.99    8.90 
  14   3   5   66.09   13.60 
  14   3   5   93.09    8.10 
  14  -4   5   47.30    6.70 
  14  -4   5   51.39    5.10 
 -14   4   5   43.00    9.70 
 -14   4   5   51.09    6.00 
 -14  -4  -5   73.19   10.10 
  14  -4   5   48.30    5.80 
  14   4   5   45.40    5.60 
 -14   4  -5   71.59    8.50 
  14   4   5   48.00    5.90 
  14   4   5   41.50   11.50 
 -14  -4   5   48.90    6.10 
 -14  -4   5   45.40    6.60 
 -14   5   5   21.30    3.90 
 -14   5   5    8.90    7.40 
  14  -5   5   16.50    4.30 
 -14  -5  -5   17.90    6.20 
  14  -5   5   23.80    3.60 
 -14  -5   5   13.90    3.80 
 -14  -5   5   20.90    4.40 
  14   5   5   13.60    8.40 
 -14   5  -5   28.40    9.20 
 -14   5  -5   16.80    5.10 
  14   5   5   26.10    4.00 
 -14   6   5   25.80    8.50 
 -14   6   5   54.79    6.00 
  14  -6   5   35.70    4.90 
  14  -6   5   46.00    5.80 
 -14  -6  -5   39.20    6.00 
  14   6   5   49.60    5.80 
 -14   6  -5   33.10    5.30 
 -14   6  -5   28.10    6.10 
 -14   6  -5   50.09   11.00 
 -14  -6   5   32.10    5.10 
 -14  -6   5   44.00    5.90 
  14  -7   5   -3.00    2.90 
  14  -7   5   -1.50    3.30 
 -14   7   5   -5.10    5.10 
 -14   7   5   -0.90    2.60 
 -14  -7  -5   12.60    4.10 
 -14   7  -5    5.40    3.20 
  14   7   5    3.30    2.80 
 -14  -7   5   -2.70    2.80 
 -14   7  -5    5.60    4.10 
 -14  -8  -5   50.69    6.50 
  14  -8   5   59.99    5.80 
 -14   8   5   26.90    7.30 
 -14  -8   5   45.10    5.70 
  14   8   5   46.00    5.60 
 -14   8  -5   45.60    6.00 
 -14   8  -5   32.00    5.00 
 -14  -9  -5   24.30    3.60 
 -14  -9   5   24.90    3.20 
 -14   9  -5   21.80    3.50 
  14   0   6  223.18   17.90 
 -14   0   6  207.08   18.60 
  14   0   6  217.58   18.00 
  14   0   6  192.38   24.20 
  14   0   6  246.58   27.30 
 -14   0  -6  248.28   21.60 
 -14   0  -6  224.38   21.10 
  14  -1   6  171.78   22.70 
 -14  -1  -6  137.99   15.10 
  14  -1   6  145.49   19.00 
  14  -1   6  141.89   12.60 
  14  -1   6  157.88   12.30 
 -14  -1  -6  125.89   15.10 
  14   1   6  118.99   18.30 
  14   1   6  153.58   12.30 
  14   1   6  148.89   20.30 
 -14   1  -6  164.18   16.30 
 -14   1  -6  144.89   15.20 
  14   1   6  151.28   12.30 
 -14  -1   6  140.49   13.10 
  14  -2   6   70.69    7.60 
  14  -2   6   72.59    7.40 
 -14  -2  -6   67.69    7.70 
  14  -2   6   84.79    7.10 
  14  -2   6   80.49    8.10 
 -14   2   6   55.59   10.80 
 -14  -2  -6   58.99   10.10 
  14  -2   6  123.99   19.90 
 -14   2  -6   78.69   11.60 
  14   2   6   52.69   12.50 
  14   2   6   68.99   14.20 
 -14   2  -6   74.29   10.10 
  14   2   6   76.29    6.80 
  14   2   6   71.59    7.00 
 -14   2  -6   64.69    8.80 
  14   2   6   77.69    7.20 
 -14  -2   6   70.39    8.00 
  14  -3   6  135.49   12.70 
  14  -3   6  158.18   12.90 
  14  -3   6  156.38   12.00 
 -14  -3  -6  119.09   15.40 
  14  -3   6  138.99   12.30 
 -14   3   6  145.39   12.50 
 -14   3   6  124.49   15.70 
  14   3   6  114.29   18.70 
  14   3   6  162.08   12.30 
  14   3   6  145.69   12.50 
 -14   3  -6  179.98   17.70 
 -14  -3   6  149.09   12.70 
  14   3   6  141.09   20.00 
 -14  -3   6  146.99   12.40 
 -14   3  -6  126.99   13.80 
 -14  -3   6  136.19   13.00 
  14  -4   6   26.50    4.80 
 -14   4   6   23.50    8.60 
  14  -4   6   37.80    5.00 
  14  -4   6   37.50    4.10 
 -14   4   6   37.60    4.60 
  14  -4   6   28.00    4.20 
 -14  -4  -6   40.90    8.30 
  14   4   6   30.70    4.10 
  14   4   6   27.80    4.20 
 -14  -4   6   35.20    5.30 
  14   4   6   28.20   10.70 
 -14  -4   6   35.40    4.40 
  14   4   6   27.80    4.20 
 -14   4  -6   49.30    9.30 
 -14  -4   6   29.20    4.70 
 -14   5   6   61.99    6.70 
  14  -5   6   54.99    6.40 
 -14   5   6   39.30   10.20 
  14  -5   6   52.29    7.20 
 -14  -5  -6   61.29   10.10 
  14   5   6   60.69    6.60 
 -14   5  -6   68.19    9.00 
 -14  -5   6   52.39    7.20 
 -14  -5   6   56.29    6.90 
  14   5   6   51.89   12.20 
 -14   6   6   19.70    3.60 
  14  -6   6   12.50    3.10 
 -14   6   6    7.50    6.90 
 -14  -6  -6   19.70    4.40 
  14  -6   6   15.90    4.20 
 -14  -6  -6   24.60    6.60 
  14  -6   6   23.10    4.00 
  14   6   6   16.00    3.40 
 -14   6  -6   24.40    5.60 
 -14  -6   6   11.20    3.60 
 -14   6  -6   21.20    3.90 
  14   6   6   13.90    7.80 
 -14  -6   6   16.90    3.80 
  14  -7   6   74.79    7.80 
  14  -7   6   62.69    7.10 
 -14  -7   6   68.49    7.30 
  14   7   6   71.09    7.30 
 -14  -7   6   63.89    7.00 
  14  -8   6   39.50    5.60 
 -14  -8  -6   55.69    6.50 
 -14   8  -6   52.59    5.80 
 -14   8  -6   54.39    6.70 
 -14  -9  -6    0.30    1.90 
 -14   9  -6    0.90    2.10 
 -14  -9   6    0.50    1.60 
 -14   0  -7  355.06   28.30 
 -14   0   7  291.27   24.60 
  14   0   7  303.07   24.50 
 -14   0   7  292.57   25.00 
  14   0   7  288.77   24.70 
  14   0   7  316.77   24.50 
  14   0   7  267.87   30.40 
  14   0   7  315.57   33.20 
 -14   0  -7  336.37   27.90 
  14  -1   7   31.60    4.50 
  14  -1   7   38.70    5.40 
 -14  -1  -7   18.70    6.70 
  14  -1   7   42.70    4.50 
  14  -1   7   35.80   10.20 
  14  -1   7   46.40   13.60 
 -14  -1  -7   25.30    6.80 
 -14   1   7   36.70    4.90 
  14   1   7   38.00    4.50 
  14   1   7   37.00    5.20 
  14   1   7   39.40   11.80 
  14   1   7   38.90    4.50 
 -14   1  -7   27.60    7.40 
  14   1   7   25.40   10.10 
 -14  -1   7   38.70    5.10 
 -14   1  -7   21.80    6.20 
 -14  -1   7   40.80    4.80 
 -14  -2  -7   17.70    6.50 
  14  -2   7   24.50    4.10 
  14  -2   7   32.90   13.00 
  14  -2   7   29.10    4.20 
 -14   2   7   24.20    3.80 
 -14  -2  -7   22.80    4.10 
  14  -2   7   28.70    3.70 
 -14   2   7   19.60    6.70 
  14  -2   7   24.20    4.20 
  14   2   7   26.20   11.20 
  14   2   7   17.90    3.00 
  14   2   7   28.30    4.20 
 -14   2  -7   34.60    8.30 
 -14  -2   7   27.90    4.10 
 -14  -2   7   22.40    4.40 
 -14   2  -7   23.90    5.30 
  14   2   7   26.40    4.20 
  14   2   7   13.70    8.90 
 -14   3   7   64.19   12.20 
  14  -3   7   90.49    8.80 
 -14   3   7   83.79    8.30 
  14  -3   7   84.09    7.70 
  14  -3   7   74.89    8.50 
 -14  -3  -7   99.09   12.60 
  14  -3   7   75.39    8.20 
 -14   3  -7  110.09   10.50 
 -14  -3   7   83.19    8.90 
 -14  -3   7   89.59    8.30 
  14   3   7   66.19   14.10 
  14   3   7   81.89    8.30 
  14   3   7   86.09    8.20 
 -14  -3   7   87.19    8.50 
 -14  -4  -7   21.10    6.70 
  14  -4   7   12.10    3.60 
  14  -4   7   11.10    3.30 
  14  -4   7    8.20    3.30 
 -14   4   7   18.80    3.70 
 -14   4   7    5.40    6.70 
 -14   4  -7   28.90    8.00 
  14   4   7   15.50    3.30 
  14   4   7   10.70    3.10 
 -14  -4   7   15.80    3.30 
 -14  -4   7   12.00    3.80 
 -14  -4   7   13.70    3.50 
  14   4   7    3.00    8.00 
  14   4   7   14.70    3.30 
  14   4   7   19.30    9.00 
 -14   5   7   43.20    9.90 
  14  -5   7   68.49    7.40 
  14  -5   7   55.09    7.20 
  14  -5   7   51.59    6.60 
 -14   5   7   76.19    7.20 
 -14  -5  -7   56.09   10.10 
  14   5   7   67.19    7.00 
 -14  -5   7   63.29    7.00 
  14   5   7   63.59    6.40 
  14   5   7   66.29    6.70 
 -14  -5   7   69.69    6.60 
  14   5   7   37.10   11.20 
 -14   5  -7   47.20    7.80 
 -14  -5   7   62.19    7.40 
  14  -6   7   15.10    3.10 
  14  -6   7   12.70    3.80 
 -14  -6  -7   16.60    4.10 
 -14  -6  -7   17.20    5.80 
 -14   6   7    4.30    6.60 
  14  -6   7   18.80    3.60 
 -14  -6   7   11.50    3.20 
  14   6   7   17.20    3.30 
 -14  -6   7   17.00    3.50 
 -14   6  -7   21.00    5.30 
  14   6   7   18.80    7.60 
  14  -7   7   96.59    9.00 
 -14  -7  -7  102.69    9.50 
 -14  -7   7   93.89    8.60 
 -14   7  -7   82.49   10.00 
 -14  -7   7   96.09    8.70 
  14   7   7   97.19    8.80 
 -14   7  -7   86.59    8.80 
 -14  -8  -7    8.30    2.70 
  14  -8   7    7.70    2.30 
 -14  -8   7    5.80    2.20 
 -14   8  -7    5.40    2.20 
 -14   8  -7   10.10    3.10 
  14   0   8  271.27   22.80 
 -14   0   8  268.07   22.60 
  14   0   8  237.08   28.00 
 -14   0  -8  290.17   25.60 
 -14   0   8  297.47   23.10 
 -14   0  -8  299.27   26.20 
  14   0   8  283.47   22.50 
  14   0   8  296.87   31.40 
  14   0   8  274.47   22.50 
 -14   1   8   58.99    6.70 
  14  -1   8   81.79   16.60 
  14  -1   8   59.49    6.90 
  14  -1   8   69.99   16.00 
  14  -1   8   64.19    6.20 
  14  -1   8   59.49    6.60 
 -14   1  -8   49.50   10.00 
  14   1   8   41.70   11.60 
  14   1   8   62.39    6.00 
  14   1   8   65.99    6.70 
 -14  -1   8   55.59    7.30 
  14   1   8   59.99    6.80 
 -14  -1   8   58.29    6.70 
  14   1   8   52.99   13.50 
  14  -2   8   50.09    5.50 
 -14   2   8   49.90    6.10 
  14  -2   8   49.30    5.80 
  14  -2   8   51.19    6.50 
 -14  -2  -8   40.80    8.50 
  14  -2   8   53.79    6.60 
 -14  -2  -8   50.19    9.00 
  14  -2   8   61.89   14.60 
 -14   2  -8   49.00    7.00 
 -14  -2   8   46.70    6.00 
  14   2   8   47.50   12.40 
  14   2   8   34.60   10.70 
  14   2   8   48.80    5.60 
 -14  -2   8   45.70    6.70 
  14   2   8   49.99    6.00 
 -14   2  -8   60.59   10.70 
  14  -3   8   23.70    4.20 
  14  -3   8   21.00    4.00 
 -14   3   8   33.10    4.40 
  14  -3   8   27.70    4.30 
 -14   3   8   24.40    7.70 
  14   3   8   26.70   10.10 
  14   3   8   21.90    3.80 
 -14  -3   8   27.20    4.10 
 -14  -3   8   21.30    4.20 
  14   3   8   34.50    4.30 
  14   3   8   31.50    4.20 
  14   3   8   35.30   10.80 
  14  -4   8   72.09    8.30 
 -14   4   8   79.29   12.60 
 -14   4   8   95.79    8.40 
  14  -4   8   66.49    8.00 
  14  -4   8   84.99    8.40 
 -14  -4  -8   57.99   11.30 
  14   4   8   90.99    8.20 
  14   4   8   94.59    8.00 
 -14  -4   8   89.89    8.30 
 -14  -4   8   87.89    8.10 
  14   4   8   90.69    9.00 
 -14  -4   8   73.29    8.40 
 -14   4  -8   72.39    9.90 
 -14  -5  -8   22.50    6.70 
 -14   5   8   39.10    4.40 
 -14   5   8   11.40    7.20 
  14  -5   8   31.30    4.30 
  14  -5   8   22.30    4.10 
  14  -5   8   26.90    4.00 
  14   5   8   31.40    3.80 
 -14  -5   8   36.50    4.30 
  14   5   8   26.90    4.00 
 -14  -5   8   30.30    3.90 
 -14  -5   8   26.00    4.20 
 -14   5  -8   17.90    5.10 
  14   5   8   19.30    8.30 
 -14   6   8   28.20    8.00 
  14  -6   8   42.40    5.10 
 -14  -6  -8   40.70    6.10 
 -14  -6  -8   41.60    7.60 
  14  -6   8   57.19    5.90 
  14  -6   8   45.10    5.70 
 -14  -6   8   48.50    5.60 
  14   6   8   38.80    9.10 
  14   6   8   57.89    5.60 
 -14  -6   8   53.69    5.10 
 -14  -6   8   44.00    5.60 
 -14   6  -8   31.20    5.90 
  14  -7   8   32.00    3.80 
  14  -7   8   29.30    4.20 
 -14  -7  -8   40.40    5.00 
  14  -7   8   26.90    4.10 
 -14   7  -8   41.60    5.20 
 -14  -7   8   26.80    3.60 
 -14  -7   8   32.30    4.30 
  14   7   8   28.10    4.10 
 -14  -8  -8   26.70    3.80 
  14   0   9  174.08   14.20 
 -14   0  -9  138.99   16.30 
  14   0   9  144.09   18.90 
  14   0   9  177.18   13.70 
  14   0   9  169.38   13.80 
 -14   0   9  157.88   14.00 
  14   0   9  196.88   28.30 
 -14   1   9   16.90    3.50 
 -14  -1  -9   18.70    5.90 
  14  -1   9   19.90    3.40 
  14  -1   9   20.00    3.40 
 -14  -1  -9   24.40    5.60 
  14  -1   9   33.40   18.00 
  14  -1   9   19.10    3.80 
  14   1   9   16.30    3.40 
  14   1   9   20.20    8.60 
 -14  -1   9   13.60    3.50 
  14   1   9   23.20    3.80 
 -14  -1   9   23.20    3.90 
  14  -2   9    1.90    2.70 
 -14   2   9    4.00    2.80 
 -14  -2  -9    6.20    4.80 
  14  -2   9    1.60    2.80 
 -14  -2   9    2.00    2.90 
  14   2   9    2.90    2.90 
 -14  -2   9    7.00    2.80 
  14   2   9    6.60    2.80 
  14   2   9    1.00    6.90 
 -14  -3  -9    9.20    5.40 
 -14   3   9    6.20    2.90 
  14  -3   9    8.00    3.20 
  14  -3   9    7.20    2.90 
  14  -3   9    5.10    2.70 
  14   3   9    4.30    7.30 
 -14   3  -9    7.30    4.00 
 -14  -3   9   10.00    3.00 
 -14  -3   9    8.00    3.20 
  14   3   9    6.40    2.70 
  14   3   9   10.20    3.00 
  14  -4   9   31.80    4.50 
 -14  -4  -9   64.19    9.20 
 -14   4   9   50.49    5.40 
  14  -4   9   44.60    5.60 
 -14   4   9   31.90    8.30 
  14  -4   9   37.60    5.40 
  14   4   9   45.50    5.30 
 -14  -4   9   32.40    4.80 
 -14  -4   9   44.80    5.30 
  14   4   9   49.99    4.90 
  14   4   9   20.80    8.30 
 -14   5   9   20.50    7.10 
  14  -5   9   31.20    4.10 
 -14  -5  -9   30.90    4.90 
  14  -5   9   34.30    4.40 
  14  -5   9   41.50    5.20 
 -14  -5   9   45.10    4.80 
  14   5   9   24.50    7.60 
 -14  -5   9   37.30    5.00 
  14   5   9   43.30    4.60 
  14   5   9   45.90    4.90 
 -14  -5   9   46.00    4.80 
 -14   5  -9   23.30    5.20 
  14  -6   9   71.09    6.50 
  14  -6   9   61.79    6.30 
 -14  -6  -9   66.19    7.20 
  14  -6   9   62.49    6.30 
 -14   6  -9   54.49    7.30 
  14   6   9   67.69    6.50 
 -14  -6   9   70.49    6.40 
 -14  -6   9   72.79    6.20 
 -14  -6   9   69.69    6.50 
  14  -7   9    5.70    1.70 
  14  -7   9    3.60    2.00 
 -14  -7   9    3.50    1.50 
 -14  -7   9    2.30    1.70 
  14   7   9    3.70    1.60 
  14   0  10  103.89    9.30 
 -14   0  10  114.89    9.80 
  14   0  10  107.89   10.00 
 -14   1  10   43.90    5.40 
  14  -1  10   41.40    4.70 
  14  -1  10   37.60    5.50 
 -14  -1 -10   50.29    7.80 
  14   1  10   46.30    4.90 
  14   1  10   38.20    5.20 
 -14  -1  10   28.30    4.40 
  14   1  10   38.30    9.10 
  14  -2  10    9.20    3.00 
  14  -2  10    7.30    2.50 
 -14  -2 -10   12.60    4.80 
 -14   2  10    9.50    2.80 
  14   2  10    9.90    6.60 
  14   2  10   11.00    2.90 
 -14  -2  10    5.80    2.60 
 -14  -2  10    7.20    2.80 
  14   2  10   12.00    2.90 
 -14   3  10   14.70    2.90 
  14  -3  10   10.60    2.60 
 -14  -3 -10    8.20    4.60 
  14  -3  10   12.00    3.00 
  14   3  10   12.50    2.80 
  14   3  10   14.70    3.00 
 -14  -3  10   12.00    2.70 
 -14  -3  10   11.60    2.90 
  14   3  10   10.80    6.60 
  14  -4  10   58.79    6.30 
  14  -4  10   56.29    6.00 
  14  -4  10   62.69    6.10 
 -14  -4  10   61.69    6.30 
  14   4  10   61.89    6.20 
 -14  -4  10   62.99    6.10 
 -14   4 -10   60.19    7.30 
  14  -5  10   16.90    2.70 
  14  -5  10   13.90    2.40 
  14  -5  10   20.30    2.60 
 -14  -5 -10   23.80    3.40 
 -14  -5  10   16.20    2.50 
 -14  -5  10   19.40    3.30 
 -14  -5  10   13.20    2.60 
  14   5  10   13.90    2.60 
 -14   5 -10   18.20    3.60 
  14  -6  10    1.20    1.40 
 -14  -6 -10    7.60    2.10 
  14  -6  10    2.10    1.50 
  14  -6  10    3.20    1.60 
  14   6  10    2.80    1.50 
 -14   6 -10   10.60    2.70 
 -14  -6  10    4.20    1.40 
 -14  -6  10    0.30    1.40 
  14   0  11  108.59    9.40 
 -14   0  11  104.29    9.30 
  14  -1  11   14.20    2.80 
 -14   1  11   19.80    2.80 
  14  -1  11   14.60    2.20 
 -14  -1  11   15.10    2.70 
  14   1  11   15.00    2.70 
 -14   2  11    0.90    1.90 
  14  -2  11    2.20    1.60 
  14  -2  11    1.00    2.10 
 -14  -2  11    1.70    2.00 
  14   2  11    1.20    1.90 
 -14  -2  11    3.80    2.00 
  14  -3  11   10.70    2.40 
  14  -3  11   10.90    2.00 
 -14  -3  11   12.10    2.30 
 -14  -3  11   13.70    2.50 
  14   3  11   10.90    2.30 
  14  -4  11   23.40    3.30 
  14  -4  11   25.80    3.10 
 -14  -4  11   31.30    3.40 
  14   4  11   27.80    3.50 
 -14  -4  11   25.60    3.40 
  14  -5  11    1.80    1.80 
 -14  -5  11    2.80    1.30 
  14   0  12  104.39    8.70 
 -14   0  12  103.59    8.60 
  14  -1  12   -0.50    1.40 
 -14   1  12   -0.60    1.40 
 -14  -1  12    0.50    1.40 
  14   1  12    0.60    1.50 
  14  -2  12    2.30    1.40 
 -14  -2  12    2.80    1.40 
  14   2  12    1.60    1.40 
 -14  -3  12    2.70    1.30 
 -15   0   0    0.30    3.60 
 -15   0   0   -0.40    2.80 
 -15   1   0  187.48   17.20 
 -15   1   0  185.58   17.10 
 -15  -1   0  190.68   16.90 
 -15  -1   0  174.18   16.80 
 -15  -2   0  514.25   43.40 
 -15   2   0  562.14   44.20 
 -15   3   0   84.39   10.60 
 -15   4   0   -2.00    4.40 
 -15   4   0   -2.40    4.40 
 -15  -5   0  111.79   10.70 
 -15   5   0  100.19   13.70 
 -15   5   0  114.39   13.90 
 -15  -6   0    6.40    3.60 
 -15   6   0    6.60    6.10 
 -15   6   0    3.60    3.20 
 -15   6   0    0.60    5.50 
 -15   7   0    1.00    3.10 
 -15  -7   0   -1.10    2.90 
 -15  -7   0    1.90    3.30 
 -15   7   0   -1.90    5.90 
 -15  -8   0   -0.70    2.80 
 -15   8   0   -0.30    2.90 
 -15  -9   0   13.70    3.30 
 -15   9   0    8.10    2.70 
 -15 -10   0    4.70    2.10 
 -15  10   0    3.10    1.80 
 -15   0  -1    1.30    3.40 
 -15   0   1   -3.50    2.90 
 -15   0  -1    0.00    3.50 
 -15   0   1   -0.30    3.70 
 -15   1   1  243.78   20.90 
 -15  -1  -1  199.18   19.90 
 -15   1   1  244.48   20.60 
 -15  -1  -1  230.78   20.10 
  15   1   1  226.08   17.90 
 -15   1  -1  218.88   20.30 
 -15  -1   1  235.58   20.30 
 -15   2   1  542.05   45.60 
 -15   2  -1  567.54   45.40 
 -15   3   1  124.29   12.90 
 -15   3  -1   95.69   11.70 
 -15   3  -1   98.19   11.80 
 -15   4   1   21.80    7.10 
 -15   4  -1   38.10    8.00 
 -15   4  -1   35.10    7.70 
 -15   5   1  134.19   17.20 
 -15   5   1  156.98   17.80 
 -15  -5  -1  174.48   14.40 
 -15   5  -1  193.38   18.00 
 -15   5  -1  197.68   18.50 
 -15  -5   1  140.09   14.40 
 -15   5  -1  165.38   15.00 
 -15  -6  -1   25.00    5.00 
 -15   6   1   52.09   10.00 
 -15   6   1   50.39    6.10 
 -15   6   1   37.40    8.40 
 -15  -6  -1   30.50    5.20 
 -15   6  -1   25.50    5.00 
 -15   6  -1   19.40    7.70 
  15   6   1   43.10    5.00 
 -15   7   1   59.59   11.00 
 -15  -7  -1   56.99    7.20 
 -15   7   1   52.69    7.00 
 -15   7  -1   59.49    7.30 
 -15   7  -1   70.49   11.90 
 -15  -7   1   53.89    7.10 
 -15  -8  -1   19.90    4.10 
 -15   8   1   26.30    3.80 
 -15   8  -1   16.00    3.90 
 -15  -9  -1    5.60    2.90 
 -15   9   1   12.10    2.80 
 -15   9  -1    7.80    2.90 
 -15  -9   1   13.60    3.10 
 -15  10   1   12.20    2.20 
 -15 -10   1   14.20    2.80 
 -15   0  -2    1.10    3.60 
 -15   0   2   -2.90    3.90 
  15   0   2    0.90    1.50 
 -15  -1  -2  457.85   34.60 
 -15   1   2  361.86   36.70 
 -15   1   2  432.56   34.60 
  15   1   2  382.66   31.80 
 -15   1  -2  454.15   34.40 
  15   1   2  348.17   36.40 
 -15  -2  -2   71.59    9.10 
 -15   2   2   55.19    9.00 
 -15   2  -2   76.29    9.10 
  15   2   2   54.29    5.80 
 -15   2  -2   78.09    9.00 
  15   2   2   56.79   11.50 
 -15  -3  -2  110.59   12.70 
 -15   3   2   87.59   12.80 
 -15   3  -2  141.49   13.30 
 -15   3  -2  141.19   13.60 
  15  -4   2  126.49   12.00 
 -15   4   2   93.99   12.50 
 -15  -4   2  111.19   10.00 
 -15   4  -2   88.59   12.10 
 -15   4  -2   86.39   12.00 
 -15   4  -2   91.39   12.50 
 -15  -5  -2  155.48   15.30 
 -15   5   2  172.28   19.00 
  15  -5   2  217.98   15.70 
 -15  -5  -2  143.19   15.20 
 -15   5   2  199.08   15.30 
 -15   5  -2  176.28   19.10 
 -15  -5   2  207.48   15.50 
 -15   5  -2  158.78   15.70 
  15   5   2  186.88   15.00 
 -15   5  -2  157.18   16.10 
 -15   6   2  118.39   10.50 
 -15  -6  -2  105.69   10.80 
 -15   6   2   93.79   14.10 
 -15   6  -2  104.09   11.50 
 -15   6  -2  128.49   15.10 
 -15  -6   2  122.59   10.90 
  15   6   2  114.99   10.20 
 -15   6  -2  101.49   10.80 
 -15   7   2    8.10    8.50 
 -15  -7  -2   12.60    3.80 
 -15   7   2    6.40    3.00 
 -15   7   2    0.30    5.40 
  15   7   2    4.10    2.80 
 -15   7  -2    4.80    3.40 
 -15   7  -2   11.40    7.30 
 -15  -7   2    6.20    3.30 
 -15  -8  -2    7.50    3.40 
 -15   8   2    8.50    2.90 
 -15  -8   2   10.60    3.20 
 -15   8  -2    4.00    3.10 
 -15  -9  -2   23.60    4.10 
 -15   9   2   43.30    4.60 
 -15   9  -2   32.90    4.60 
 -15 -10  -2   21.90    3.00 
 -15  10   2   22.30    2.90 
 -15  10  -2   18.00    2.70 
  15   0   3    3.40    1.90 
 -15   0  -3    0.00    3.80 
  15   0   3    0.20    6.60 
  15   0   3   -2.00    7.40 
 -15   0   3   -1.20    3.90 
  15  -1   3  281.77   26.90 
  15  -1   3  239.88   20.20 
 -15   1   3  246.18   23.30 
 -15  -1  -3  263.97   23.30 
  15   1   3  229.98   26.10 
 -15   1  -3  271.37   22.90 
 -15   1  -3  299.67   23.10 
  15   1   3  232.98   20.30 
 -15   2   3  368.36   29.90 
 -15  -2  -3  294.97   29.10 
 -15   2  -3  315.87   29.00 
 -15   2  -3  355.36   29.50 
  15   2   3  329.27   32.70 
  15   2   3  364.56   26.60 
 -15   3   3  154.38   19.40 
 -15  -3  -3  199.08   19.00 
  15   3   3  166.48   21.80 
 -15   3  -3  235.78   19.70 
 -15   3  -3  243.18   20.10 
  15  -4   3   41.30    5.30 
 -15  -4  -3   18.30    6.00 
 -15   4   3   26.20    8.10 
 -15  -4  -3   26.10    4.60 
 -15   4  -3   18.80    5.20 
 -15   4  -3   21.20    6.60 
 -15   4  -3   26.70    7.60 
 -15  -4   3   33.40    4.80 
  15   4   3   32.70   10.00 
 -15  -4   3   32.30    4.50 
 -15   5   3   92.89   14.10 
 -15   5   3  122.09    9.90 
 -15  -5  -3   75.09    9.90 
  15  -5   3  128.79   10.40 
 -15  -5   3  106.19   10.10 
 -15   5  -3  103.79   14.50 
  15   5   3  116.39    9.60 
 -15   5  -3   73.59    9.60 
 -15  -6  -3  172.38   15.80 
 -15   6   3  152.38   19.00 
 -15   6   3  199.58   15.50 
  15  -6   3  213.28   15.90 
 -15   6  -3  154.48   16.30 
  15   6   3  189.58   15.30 
 -15   6  -3  144.19   15.50 
 -15  -6   3  188.88   15.60 
 -15   6  -3  188.48   20.40 
 -15   7   3   62.59    6.70 
 -15  -7  -3   43.70    6.40 
 -15   7  -3   56.29    6.90 
 -15  -7   3   53.99    6.70 
 -15   7  -3   57.29    7.90 
  15   7   3   52.09    6.40 
 -15  -8  -3   77.99    7.90 
 -15   8   3   66.89    7.30 
 -15  -8   3   61.29    7.20 
 -15   8  -3   74.19    8.10 
 -15  -9  -3    8.40    2.70 
 -15   9   3    3.80    2.00 
 -15   9  -3    5.30    2.90 
 -15 -10  -3    5.80    2.30 
 -15  10  -3    6.80    1.90 
 -15   0  -4    0.80    4.20 
 -15   0  -4    3.30    4.10 
  15   0   4   -3.60    7.30 
  15   0   4    0.30    7.40 
  15   0   4    1.10    2.10 
  15  -1   4   50.09   12.30 
 -15  -1  -4   67.89    8.70 
 -15   1   4   46.20    8.70 
 -15  -1  -4   70.49    9.50 
  15  -1   4   46.00    5.30 
  15   1   4   41.90   11.80 
  15   1   4   41.70    5.40 
 -15   1  -4   67.69    8.50 
  15   1   4   53.79   12.20 
 -15   2   4  460.25   41.80 
  15  -2   4  493.35   38.70 
 -15  -2  -4  474.05   41.80 
 -15   2  -4  575.04   42.30 
  15   2   4  471.25   38.70 
 -15   2  -4  539.95   41.70 
  15   2   4  476.75   45.20 
  15  -3   4   29.40    4.70 
 -15   3   4   17.70    6.80 
  15  -3   4   35.60    4.60 
  15  -3   4   28.00    3.50 
  15   3   4   34.60    3.90 
 -15  -3   4   31.50    5.00 
 -15  -3   4   27.90    4.50 
  15   3   4   25.60    3.50 
  15   3   4   22.40    9.60 
 -15  -4  -4  149.79   11.80 
 -15   4   4  128.89   11.40 
 -15   4   4  105.69   15.50 
  15  -4   4  126.69   10.60 
 -15  -4  -4  136.49   14.70 
  15  -4   4  130.59   11.80 
  15  -4   4  125.59   11.10 
  15   4   4  107.99   17.90 
 -15  -4   4  128.39   11.70 
 -15   4  -4  126.19   12.70 
  15   4   4  121.59   11.20 
 -15  -4   4  129.19   11.90 
 -15   5   4   34.50    4.70 
  15  -5   4   29.20    3.60 
  15  -5   4   39.40    5.60 
 -15   5   4   21.90    8.00 
 -15  -5   4   24.50    4.40 
 -15  -5   4   35.70    5.20 
  15   5   4   29.90    4.30 
  15  -6   4   43.50    5.90 
 -15   6   4   16.00    7.60 
 -15   6   4   36.20    5.00 
 -15  -6  -4   42.40    5.80 
 -15   6  -4   47.80    7.00 
 -15  -6   4   32.80    5.40 
 -15   6  -4   62.79   11.10 
 -15   6  -4   32.90    5.00 
  15   6   4   31.90    4.80 
 -15  -7  -4    0.80    3.50 
  15  -7   4    2.00    3.40 
 -15   7   4    0.60    5.50 
 -15   7   4    0.80    2.70 
 -15  -7   4    0.90    3.00 
 -15   7  -4    2.20    3.00 
  15   7   4    2.00    2.80 
 -15   7  -4   -1.70    3.60 
 -15   8   4   45.30    5.70 
 -15  -8  -4   48.50    6.40 
 -15   8  -4   51.59    6.00 
 -15  -8   4   45.70    5.50 
 -15  -9  -4   12.50    2.90 
 -15   9  -4   15.00    3.10 
 -15  -9   4   23.60    2.80 
  15   0   5   -0.60    7.80 
  15   0   5    0.60    2.20 
 -15   0  -5    2.00    4.40 
 -15   0  -5    0.10    4.50 
  15   0   5   -0.50    7.60 
 -15  -1  -5   41.70    8.50 
  15  -1   5   60.59   14.10 
  15  -1   5   58.69    5.80 
  15  -1   5   50.19    4.90 
 -15  -1  -5   34.30    7.90 
 -15   1   5   43.50    8.10 
 -15  -1  -5   39.40    7.90 
  15   1   5   48.20    6.30 
 -15   1  -5   35.70    7.70 
  15   1   5   57.89   13.70 
 -15  -1   5   50.59    6.40 
  15   1   5   54.59    5.10 
  15   1   5   48.50   12.70 
 -15   1  -5   31.10    7.40 
  15  -2   5   94.99    9.80 
  15  -2   5  143.39   20.90 
  15  -2   5  106.19    9.20 
 -15  -2  -5  117.39   12.50 
 -15  -2  -5  125.39   10.40 
 -15   2   5   93.19   13.20 
 -15  -2  -5  121.79   13.70 
  15  -2   5   97.49    9.70 
  15   2   5   86.69   16.40 
  15   2   5  102.69    9.40 
 -15   2  -5  138.69   13.20 
  15   2   5   95.69    9.20 
 -15  -2   5  103.29   10.60 
 -15   2  -5  112.89   11.00 
 -15  -2   5   95.89   10.30 
  15   2   5   97.49   17.20 
 -15  -3  -5   42.20    5.80 
  15  -3   5   57.39    5.10 
 -15  -3  -5   29.20    7.50 
 -15   3   5   37.30    8.60 
 -15   3   5   52.69    5.80 
  15  -3   5   47.60    6.20 
  15  -3   5   50.89    5.70 
 -15  -3   5   48.10    6.50 
 -15  -3   5   50.19    6.20 
  15   3   5   51.89    5.40 
 -15   3  -5   28.00    5.90 
 -15   3  -5   45.50    9.30 
  15   3   5   48.70    5.00 
  15   3   5   48.10    5.60 
  15   3   5   41.20   11.20 
 -15   3  -5   52.69    9.80 
 -15   4   5  115.69   16.40 
 -15  -4  -5  104.99   14.70 
  15  -4   5  140.79   12.50 
  15  -4   5  144.89   11.30 
  15  -4   5  131.09   11.80 
 -15   4   5  147.09   11.90 
  15   4   5  144.49   11.50 
 -15   4  -5  101.19   13.20 
  15   4   5  148.29   11.90 
 -15  -4   5  145.29   12.50 
 -15   4  -5  134.99   16.50 
  15   4   5  115.89   18.60 
 -15  -4   5  147.29   12.30 
  15  -5   5  140.29   13.10 
 -15   5   5  111.79   16.80 
  15  -5   5  151.98   12.40 
 -15   5   5  147.39   12.60 
  15   5   5  127.89   18.60 
  15   5   5  143.09   12.50 
 -15  -5   5  135.29   12.60 
 -15  -5   5  142.09   12.90 
 -15   5  -5  162.48   14.50 
 -15   6   5   59.29   11.30 
 -15  -6  -5   65.59    8.30 
  15  -6   5   84.59    8.70 
 -15   6   5   86.29    7.70 
 -15  -6   5   75.49    7.90 
 -15   6  -5   72.39    8.00 
 -15  -6   5   71.39    7.90 
 -15   6  -5   54.49    8.30 
  15   6   5   77.49    7.60 
 -15  -7  -5   35.80    5.10 
 -15   7   5   28.10    4.10 
  15  -7   5   41.30    5.10 
 -15   7   5   13.90    6.70 
 -15   7  -5   39.60    5.00 
  15   7   5   26.50    4.20 
 -15   7  -5   43.70    6.00 
 -15  -7   5   25.40    4.30 
 -15  -8  -5    9.40    3.20 
 -15   8  -5    4.50    2.70 
 -15   8  -5    4.70    3.10 
 -15  -9  -5   35.00    4.20 
 -15   9  -5   32.40    4.10 
 -15  -9   5   31.60    3.70 
 -15   0   6   -1.10    3.10 
  15   0   6   -3.10    7.50 
  15   0   6    0.80    9.30 
 -15   0   6    1.90    3.40 
  15   0   6    3.30    2.60 
  15   0   6    1.30    2.60 
 -15   0  -6    0.00    4.60 
 -15   0  -6    0.70    4.90 
  15   0   6   -1.30    2.40 
 -15   1   6  218.48   18.60 
  15  -1   6  217.48   17.90 
 -15  -1  -6  224.78   21.70 
 -15  -1  -6  211.58   18.90 
  15  -1   6  215.28   24.70 
  15  -1   6  225.88   18.40 
  15  -1   6  243.18   28.10 
  15  -1   6  225.58   18.10 
 -15   1   6  200.08   18.00 
 -15  -1  -6  246.48   21.50 
 -15  -1   6  220.88   18.30 
 -15   1  -6  221.88   19.30 
  15   1   6  182.58   24.80 
 -15  -1   6  221.18   18.80 
  15   1   6  207.08   18.20 
  15   1   6  234.08   27.00 
  15   1   6  221.28   17.90 
 -15   1  -6  251.47   22.10 
 -15   1  -6  220.58   21.00 
  15   1   6  216.78   17.90 
  15  -2   6   67.59    6.40 
 -15  -2  -6   90.19   11.40 
 -15  -2  -6   85.49   10.20 
  15  -2   6   56.99    7.20 
 -15   2   6   58.69    6.80 
  15  -2   6   82.59   16.40 
  15  -2   6   68.59    7.20 
 -15  -2  -6   86.49    7.70 
  15  -2   6   54.29    6.50 
 -15   2   6   57.39   10.20 
 -15   2  -6   86.29    8.90 
  15   2   6   46.70   12.60 
  15   2   6   60.99    6.20 
  15   2   6   34.50   11.80 
 -15  -2   6   57.69    6.80 
  15   2   6   53.19    6.70 
 -15  -2   6   52.49    7.40 
  15   2   6   72.29    6.70 
 -15   3   6   62.79    6.80 
 -15   3   6   45.70    9.90 
  15  -3   6   54.39    6.30 
  15  -3   6   65.49    6.10 
 -15  -3  -6   76.59   10.80 
  15  -3   6   57.89    7.20 
  15  -3   6   65.09    6.90 
  15   3   6   58.89    6.60 
 -15  -3   6   53.39    7.30 
 -15  -3   6   59.19    6.90 
 -15  -3   6   68.29    6.60 
  15   3   6   37.80   11.70 
  15   3   6   65.99   13.80 
  15   3   6   58.79    6.50 
 -15   3  -6   75.99    8.80 
 -15  -4  -6   61.69   10.80 
  15  -4   6   63.89    7.90 
 -15   4   6   66.09   12.00 
  15  -4   6   69.99    7.20 
  15  -4   6   68.69    6.60 
 -15   4   6   82.59    7.50 
  15   4   6   46.70   12.70 
  15   4   6   76.69    6.80 
 -15  -4   6   75.39    7.00 
 -15  -4   6   66.59    7.90 
 -15   4  -6   59.39    8.60 
 -15   4  -6   76.59   12.10 
 -15  -4   6   70.69    7.60 
  15   4   6   72.59    6.90 
  15   4   6   65.59    7.10 
 -15   5   6  191.48   14.50 
  15  -5   6  161.88   14.60 
  15  -5   6  165.68   14.20 
 -15  -5  -6  169.08   17.50 
 -15   5   6  136.09   18.50 
 -15  -5   6  183.58   14.50 
  15   5   6  179.78   14.40 
 -15   5  -6  143.59   15.60 
 -15  -5   6  176.18   14.80 
  15   5   6  133.09   19.90 
 -15  -6  -6   51.39    7.00 
 -15   6   6   44.20    9.80 
 -15   6   6   76.59    6.80 
  15  -6   6   60.99    7.30 
 -15  -6   6   61.49    7.00 
 -15   6  -6   42.10    7.40 
  15   6   6   62.99    6.60 
 -15  -6   6   65.19    6.90 
 -15  -7  -6    1.80    3.30 
 -15   7   6   -1.00    5.10 
 -15   7   6    7.90    2.60 
  15  -7   6    6.90    3.10 
 -15   7  -6    3.80    2.60 
 -15   7  -6    2.30    3.60 
 -15  -7   6    4.20    2.80 
  15   7   6    4.00    2.50 
 -15  -8  -6    6.00    2.70 
 -15  -8   6    8.70    2.40 
 -15   8  -6    1.70    2.20 
 -15   8  -6    6.90    3.00 
 -15  -9  -6   33.30    4.60 
 -15   9  -6   44.00    4.40 
 -15   0  -7    3.00    4.80 
  15   0   7    0.50    7.80 
  15   0   7    0.10    2.60 
 -15   0   7   -1.00    2.70 
 -15   0  -7    0.40    5.00 
  15   0   7   -1.30    2.70 
 -15   0   7   -3.60    2.90 
  15   0   7   -0.60    9.20 
  15   0   7    2.70    2.50 
  15  -1   7    7.10    9.70 
  15  -1   7    5.70    2.90 
 -15   1   7    6.40    2.80 
  15  -1   7    8.90    3.00 
  15  -1   7    7.70    8.60 
 -15  -1  -7    4.20    5.00 
 -15  -1  -7    8.90    3.80 
 -15  -1  -7    4.40    5.40 
  15  -1   7   10.70    3.00 
  15   1   7    4.90    2.90 
  15   1   7    3.80    8.50 
 -15  -1   7    8.20    3.10 
  15   1   7    7.80    2.50 
 -15   1  -7    5.10    5.30 
  15   1   7    6.10    9.60 
 -15  -1   7    3.50    3.30 
 -15   1  -7    8.00    5.30 
  15   1   7   10.30    3.10 
 -15  -2  -7   95.89    8.20 
 -15   2   7   68.09    7.50 
  15  -2   7   63.89    7.40 
 -15  -2  -7   79.89   10.80 
 -15  -2  -7   80.49   11.50 
 -15   2   7   50.19    9.70 
  15  -2   7   71.79    7.00 
  15  -2   7   86.69   17.00 
  15  -2   7   65.59    7.70 
  15  -2   7   75.29    7.80 
 -15  -2   7   72.59    7.40 
 -15  -2   7   67.19    8.00 
  15   2   7   58.69   13.60 
  15   2   7   73.39    6.70 
 -15   2  -7   86.89    9.40 
  15   2   7   46.80   12.40 
  15   2   7   68.19    7.40 
 -15   2  -7  101.59   12.50 
  15   2   7   71.89    7.20 
  15  -3   7   23.80    4.00 
 -15   3   7   25.50    4.10 
  15  -3   7   29.90    4.60 
 -15   3   7   18.60    7.80 
 -15  -3  -7   35.40    7.70 
  15  -3   7   26.60    3.60 
  15  -3   7   25.70    4.50 
  15   3   7    9.50    9.10 
 -15  -3   7   24.30    4.20 
  15   3   7   17.90    8.90 
  15   3   7   27.00    4.00 
 -15  -3   7   26.40    4.80 
 -15   3  -7   38.40    6.30 
 -15  -3   7   30.10    4.10 
  15   3   7   18.50    3.70 
 -15   4   7    1.00    2.70 
  15  -4   7   -1.50    2.90 
  15  -4   7    1.40    2.90 
 -15  -4  -7    1.40    5.10 
 -15   4   7   -7.00    6.10 
  15  -4   7    0.00    2.60 
  15   4   7    1.40    2.40 
  15   4   7    1.30    2.40 
 -15  -4   7    0.30    2.40 
 -15   4  -7    1.00    4.00 
 -15   4  -7    2.10    5.90 
 -15  -4   7   -2.30    3.00 
 -15  -4   7    1.10    2.90 
  15   4   7   -2.30    7.40 
  15   4   7    3.80    2.50 
 -15   5   7   39.90    9.60 
  15  -5   7   63.89    6.80 
  15  -5   7   55.19    6.90 
 -15  -5  -7   53.69    9.40 
 -15   5   7   66.69    6.80 
  15  -5   7   59.59    6.40 
  15   5   7   63.99    6.70 
 -15   5  -7   41.40    7.40 
  15   5   7   40.40   10.60 
 -15  -5   7   62.89    6.70 
 -15  -5   7   69.29    6.30 
 -15  -5   7   55.59    7.00 
 -15   6   7   34.20    4.20 
 -15  -6  -7   28.60    4.70 
  15  -6   7   31.30    4.60 
 -15   6   7   14.80    6.90 
  15  -6   7   27.60    3.70 
 -15  -6  -7   26.80    6.40 
 -15  -6   7   23.50    3.90 
  15   6   7   27.80    3.90 
 -15   6  -7   23.80    5.40 
 -15  -6   7   38.70    4.50 
  15   6   7   26.40    8.40 
  15  -7   7    7.10    2.70 
 -15  -7  -7    7.70    3.10 
 -15   7  -7    3.00    3.30 
 -15  -7   7    3.50    2.30 
 -15  -7   7    3.40    2.10 
  15   7   7    3.90    2.20 
 -15  -8  -7   13.30    2.70 
 -15   8  -7   17.70    3.20 
 -15   8  -7   15.90    2.40 
 -15   0  -8   -0.40    4.90 
 -15   0  -8    2.30    4.50 
  15   0   8    0.90    2.40 
 -15   0   8   -1.90    3.00 
  15   0   8    1.70    2.80 
 -15   0   8    0.40    2.80 
  15   0   8    3.10    7.50 
  15   0   8    3.00    8.80 
  15   0   8    3.20    2.80 
 -15  -1  -8   26.80    5.20 
  15  -1   8   48.10    5.20 
  15  -1   8   63.39   14.50 
 -15  -1  -8   25.00    6.90 
  15  -1   8   49.20    6.00 
 -15  -1  -8   27.50    7.50 
  15  -1   8   54.29    5.70 
 -15   1   8   42.40    5.70 
  15   1   8   55.29    5.60 
  15   1   8   47.90    5.00 
 -15   1  -8   38.70    7.80 
 -15  -1   8   47.70    5.80 
 -15  -1   8   40.20    5.40 
 -15   1  -8   32.30    7.80 
  15   1   8   44.40   11.20 
  15   1   8   44.60    5.70 
  15   1   8   44.50   11.90 
  15  -2   8   38.00    6.00 
 -15   2   8   37.70    4.80 
  15  -2   8   42.20    5.70 
  15  -2   8   42.70    5.10 
  15  -2   8   44.10    4.60 
  15   2   8   30.00    9.90 
 -15  -2   8   29.10    4.90 
  15   2   8   48.00    5.00 
  15   2   8   38.60    5.30 
 -15  -2   8   42.80    5.50 
 -15   2  -8   20.40    7.40 
  15   2   8   32.30   10.70 
  15  -3   8   50.79    6.30 
  15  -3   8   58.59    6.70 
  15  -3   8   54.49    6.70 
 -15   3   8   57.99    6.60 
 -15   3   8   59.99   10.30
[truncated: 1,443,003 more chars]
